# Supplementary material for: scMicrobe PTA: near complete genomes from single bacterial cells
Source: ISME Commun. 2024 Jul 12;4(1):ycae085. doi: 10.1093/ismeco/ycae085 (PMC11253033; doi:10.1093/ismeco/ycae085)
Supplement: ISMEComm_scMicrobe_PTA_Supplemental_Tables_ycae085 [file ismecomm_scmicrobe_pta_supplemental_tables_ycae085.xlsx]

## Sheet: Supplementary_Table_S1
Supplementary Table S1: Number of whole genome amplification reactions completed, libraries generated, and assemblies analyzed. MDA and WGAX reaction kinetics were monitored by qPCR, and wells that amplified before no-template controls were considered successful. A subset of successful MDA and WGAX reactions were randomly selected for library construction. Kinetics were not monitored for PTA reac…
Chemistry	Sample Source	Total Amplification Reactions	Successful Amplification Reactions	Total Libraries	Assemblies Included in Final Analysis (1M reads)	Assemblies Included in Final Analysis (20M reads)
PTA	E. coli	8	8	4	4	N/A
MDA	E. coli	7	7	4	4	N/A
WGAX	E. coli	7	7	4	4	N/A
PTA	P. putida	8	7	4	4	N/A
MDA	P. putida	7	7	4	4	N/A
WGAX	P. putida	7	7	4	4	N/A
PTA	B. subtilis	8	8	4	4	N/A
MDA	B. subtilis	7	2	2	2	N/A
WGAX	B. subtilis	7	1	0	0	N/A
PTA	Water	40	40	40	33	28
MDA	Water	112	86	48	43	36
WGAX	Water	56	46	24	21	16
PTA	Soil	25	25	25	6	6
MDA	Soil	112	32	32	13	13
WGAX	Soil	56	16	16	8	8

## Sheet: Supplementary_Table_S2
Supplementary Table S2. One way ANOVA statistics comparing amplification methods on isolate single-cell genomes. All one-way ANOVAs yielding significant results underwent subsequent analysis using Tukey’s Honestly Significant Difference (HSD) test to identify the specific pairwise comparisons contributing most significantly to the observed overall effect. Proportional metrics such as genome fract…
source	paper_source	method	parameter	comparison	meta_data	df	statistic	p.value
Isolate	fig1	ANOVA	Contig_N50_kb	NA	Bsubtilis	1	2.04	0.23
Isolate	fig1	ANOVA	Genome_fraction	NA	Bsubtilis	1	37.25	0
Isolate	fig1	ANOVA	gini	NA	Bsubtilis	1	45.52	0
Isolate	fig1	ANOVA	MM_per_100_kb	NA	Bsubtilis	1	0.17	0.7
Isolate	fig1	ANOVA	Contig_N50_kb	NA	Ecoli	2	0.2	0.82
Isolate	fig1	ANOVA	Genome_fraction	NA	Ecoli	2	32.26	0
Isolate	fig1	ANOVA	gini	NA	Ecoli	2	51.75	0
Isolate	fig1	ANOVA	MM_per_100_kb	NA	Ecoli	2	0.45	0.65
Isolate	fig1	ANOVA	Contig_N50_kb	NA	Pputida	2	13.01	0
Isolate	fig1	ANOVA	Genome_fraction	NA	Pputida	2	32.81	0
Isolate	fig1	ANOVA	gini	NA	Pputida	2	106.08	0
Isolate	fig1	ANOVA	MM_per_100_kb	NA	Pputida	2	0.12	0.89
Isolate	fig1	Tukeys_HSD	Contig_N50_kb	PTA-MDA	Bsubtilis	NA	NA	0.23
Isolate	fig1	Tukeys_HSD	Genome_fraction	PTA-MDA	Bsubtilis	NA	NA	0
Isolate	fig1	Tukeys_HSD	gini	PTA-MDA	Bsubtilis	NA	NA	0
Isolate	fig1	Tukeys_HSD	MM_per_100_kb	PTA-MDA	Bsubtilis	NA	NA	0.7
Isolate	fig1	Tukeys_HSD	Contig_N50_kb	PTA-MDA	Ecoli	NA	NA	0.82
Isolate	fig1	Tukeys_HSD	Contig_N50_kb	WGAX-MDA	Ecoli	NA	NA	0.99
Isolate	fig1	Tukeys_HSD	Contig_N50_kb	WGAX-PTA	Ecoli	NA	NA	0.89
Isolate	fig1	Tukeys_HSD	Genome_fraction	PTA-MDA	Ecoli	NA	NA	0
Isolate	fig1	Tukeys_HSD	Genome_fraction	WGAX-MDA	Ecoli	NA	NA	0.03
Isolate	fig1	Tukeys_HSD	Genome_fraction	WGAX-PTA	Ecoli	NA	NA	0
Isolate	fig1	Tukeys_HSD	gini	PTA-MDA	Ecoli	NA	NA	0
Isolate	fig1	Tukeys_HSD	gini	WGAX-MDA	Ecoli	NA	NA	0.02
Isolate	fig1	Tukeys_HSD	gini	WGAX-PTA	Ecoli	NA	NA	0
Isolate	fig1	Tukeys_HSD	MM_per_100_kb	PTA-MDA	Ecoli	NA	NA	0.98
Isolate	fig1	Tukeys_HSD	MM_per_100_kb	WGAX-MDA	Ecoli	NA	NA	0.77
Isolate	fig1	Tukeys_HSD	MM_per_100_kb	WGAX-PTA	Ecoli	NA	NA	0.65
Isolate	fig1	Tukeys_HSD	Contig_N50_kb	PTA-MDA	Pputida	NA	NA	0.01
Isolate	fig1	Tukeys_HSD	Contig_N50_kb	WGAX-MDA	Pputida	NA	NA	0.78
Isolate	fig1	Tukeys_HSD	Contig_N50_kb	WGAX-PTA	Pputida	NA	NA	0
Isolate	fig1	Tukeys_HSD	Genome_fraction	PTA-MDA	Pputida	NA	NA	0.01
Isolate	fig1	Tukeys_HSD	Genome_fraction	WGAX-MDA	Pputida	NA	NA	0.01
Isolate	fig1	Tukeys_HSD	Genome_fraction	WGAX-PTA	Pputida	NA	NA	0
Isolate	fig1	Tukeys_HSD	gini	PTA-MDA	Pputida	NA	NA	0
Isolate	fig1	Tukeys_HSD	gini	WGAX-MDA	Pputida	NA	NA	0
Isolate	fig1	Tukeys_HSD	gini	WGAX-PTA	Pputida	NA	NA	0
Isolate	fig1	Tukeys_HSD	MM_per_100_kb	PTA-MDA	Pputida	NA	NA	1
Isolate	fig1	Tukeys_HSD	MM_per_100_kb	WGAX-MDA	Pputida	NA	NA	0.9
Isolate	fig1	Tukeys_HSD	MM_per_100_kb	WGAX-PTA	Pputida	NA	NA	0.93
Isolate	supplemental	ANOVA	Contig_count_N	NA	Bsubtilis	1	0.051	0.832
Isolate	supplemental	ANOVA	Duplication_ratio	NA	Bsubtilis	1	0.444	0.541
Isolate	supplemental	ANOVA	Genome_size_Mb	NA	Bsubtilis	1	30.297	0.005
Isolate	supplemental	ANOVA	Indels_per_100_kb	NA	Bsubtilis	1	0.089	0.781
Isolate	supplemental	ANOVA	Largest_aln_Mb	NA	Bsubtilis	1	8.16	0.046
Isolate	supplemental	ANOVA	Largest_contig_Mb	NA	Bsubtilis	1	7.557	0.051
Isolate	supplemental	ANOVA	Miss_contig_length	NA	Bsubtilis	1	0.506	0.516
Isolate	supplemental	ANOVA	Missassembled_contigs	NA	Bsubtilis	1	13.308	0.022
Isolate	supplemental	ANOVA	Total_aln_length_Mb	NA	Bsubtilis	1	30.442	0.005
Isolate	supplemental	ANOVA	Contig_count_N	NA	Ecoli	2	4.52	0.044
Isolate	supplemental	ANOVA	Duplication_ratio	NA	Ecoli	2	1	0.405
Isolate	supplemental	ANOVA	Genome_size_Mb	NA	Ecoli	2	20.585	0
Isolate	supplemental	ANOVA	Indels_per_100_kb	NA	Ecoli	2	1.198	0.346
Isolate	supplemental	ANOVA	Largest_aln_Mb	NA	Ecoli	2	4.91	0.036
Isolate	supplemental	ANOVA	Largest_contig_Mb	NA	Ecoli	2	4.891	0.036
Isolate	supplemental	ANOVA	Miss_contig_length	NA	Ecoli	2	8.935	0.007
Isolate	supplemental	ANOVA	Missassembled_contigs	NA	Ecoli	2	13.489	0.002
Isolate	supplemental	ANOVA	Total_aln_length_Mb	NA	Ecoli	2	28.963	0
Isolate	supplemental	ANOVA	Contig_count_N	NA	Pputida	2	175.877	0
Isolate	supplemental	ANOVA	Duplication_ratio	NA	Pputida	2	3.901	0.06
Isolate	supplemental	ANOVA	Genome_size_Mb	NA	Pputida	2	38.949	0
Isolate	supplemental	ANOVA	Indels_per_100_kb	NA	Pputida	2	0.774	0.49
Isolate	supplemental	ANOVA	Largest_aln_Mb	NA	Pputida	2	0.998	0.406
Isolate	supplemental	ANOVA	Largest_contig_Mb	NA	Pputida	2	0.998	0.406
Isolate	supplemental	ANOVA	Miss_contig_length	NA	Pputida	2	3.223	0.088
Isolate	supplemental	ANOVA	Missassembled_contigs	NA	Pputida	2	40.029	0
Isolate	supplemental	ANOVA	Total_aln_length_Mb	NA	Pputida	2	35.919	0
Isolate	supplemental	Tukeys_HSD	Contig_count_N	MDA-PTA	Bsubtilis	NA	NA	0.832
Isolate	supplemental	Tukeys_HSD	Duplication_ratio	MDA-PTA	Bsubtilis	NA	NA	0.541
Isolate	supplemental	Tukeys_HSD	Genome_size_Mb	MDA-PTA	Bsubtilis	NA	NA	0.005
Isolate	supplemental	Tukeys_HSD	Indels_per_100_kb	MDA-PTA	Bsubtilis	NA	NA	0.781
Isolate	supplemental	Tukeys_HSD	Largest_aln_Mb	MDA-PTA	Bsubtilis	NA	NA	0.046
Isolate	supplemental	Tukeys_HSD	Largest_contig_Mb	MDA-PTA	Bsubtilis	NA	NA	0.051
Isolate	supplemental	Tukeys_HSD	Miss_contig_length	MDA-PTA	Bsubtilis	NA	NA	0.516
Isolate	supplemental	Tukeys_HSD	Missassembled_contigs	MDA-PTA	Bsubtilis	NA	NA	0.022
Isolate	supplemental	Tukeys_HSD	Total_aln_length_Mb	MDA-PTA	Bsubtilis	NA	NA	0.005
Isolate	supplemental	Tukeys_HSD	Contig_count_N	MDA-PTA	Ecoli	NA	NA	0.678
Isolate	supplemental	Tukeys_HSD	Contig_count_N	WGAX-PTA	Ecoli	NA	NA	0.041
Isolate	supplemental	Tukeys_HSD	Contig_count_N	WGAX-MDA	Ecoli	NA	NA	0.152
Isolate	supplemental	Tukeys_HSD	Duplication_ratio	MDA-PTA	Ecoli	NA	NA	0.469
Isolate	supplemental	Tukeys_HSD	Duplication_ratio	WGAX-PTA	Ecoli	NA	NA	0.469
Isolate	supplemental	Tukeys_HSD	Duplication_ratio	WGAX-MDA	Ecoli	NA	NA	1
Isolate	supplemental	Tukeys_HSD	Genome_size_Mb	MDA-PTA	Ecoli	NA	NA	0.026
Isolate	supplemental	Tukeys_HSD	Genome_size_Mb	WGAX-PTA	Ecoli	NA	NA	0
Isolate	supplemental	Tukeys_HSD	Genome_size_Mb	WGAX-MDA	Ecoli	NA	NA	0.027
Isolate	supplemental	Tukeys_HSD	Indels_per_100_kb	MDA-PTA	Ecoli	NA	NA	0.345
Isolate	supplemental	Tukeys_HSD	Indels_per_100_kb	WGAX-PTA	Ecoli	NA	NA	0.517
Isolate	supplemental	Tukeys_HSD	Indels_per_100_kb	WGAX-MDA	Ecoli	NA	NA	0.938
Isolate	supplemental	Tukeys_HSD	Largest_aln_Mb	MDA-PTA	Ecoli	NA	NA	0.296
Isolate	supplemental	Tukeys_HSD	Largest_aln_Mb	WGAX-PTA	Ecoli	NA	NA	0.029
Isolate	supplemental	Tukeys_HSD	Largest_aln_Mb	WGAX-MDA	Ecoli	NA	NA	0.32
Isolate	supplemental	Tukeys_HSD	Largest_contig_Mb	MDA-PTA	Ecoli	NA	NA	0.3
Isolate	supplemental	Tukeys_HSD	Largest_contig_Mb	WGAX-PTA	Ecoli	NA	NA	0.03
Isolate	supplemental	Tukeys_HSD	Largest_contig_Mb	WGAX-MDA	Ecoli	NA	NA	0.318
Isolate	supplemental	Tukeys_HSD	Miss_contig_length	MDA-PTA	Ecoli	NA	NA	0.006
Isolate	supplemental	Tukeys_HSD	Miss_contig_length	WGAX-PTA	Ecoli	NA	NA	0.372
Isolate	supplemental	Tukeys_HSD	Miss_contig_length	WGAX-MDA	Ecoli	NA	NA	0.054
Isolate	supplemental	Tukeys_HSD	Missassembled_contigs	MDA-PTA	Ecoli	NA	NA	0.002
Isolate	supplemental	Tukeys_HSD	Missassembled_contigs	WGAX-PTA	Ecoli	NA	NA	0.431
Isolate	supplemental	Tukeys_HSD	Missassembled_contigs	WGAX-MDA	Ecoli	NA	NA	0.012
Isolate	supplemental	Tukeys_HSD	Total_aln_length_Mb	MDA-PTA	Ecoli	NA	NA	0.006
Isolate	supplemental	Tukeys_HSD	Total_aln_length_Mb	WGAX-PTA	Ecoli	NA	NA	0
Isolate	supplemental	Tukeys_HSD	Total_aln_length_Mb	WGAX-MDA	Ecoli	NA	NA	0.02
Isolate	supplemental	Tukeys_HSD	Contig_count_N	MDA-PTA	Pputida	NA	NA	0
Isolate	supplemental	Tukeys_HSD	Contig_count_N	WGAX-PTA	Pputida	NA	NA	0
Isolate	supplemental	Tukeys_HSD	Contig_count_N	WGAX-MDA	Pputida	NA	NA	0.014
Isolate	supplemental	Tukeys_HSD	Duplication_ratio	MDA-PTA	Pputida	NA	NA	0.165
Isolate	supplemental	Tukeys_HSD	Duplication_ratio	WGAX-PTA	Pputida	NA	NA	0.059
Isolate	supplemental	Tukeys_HSD	Duplication_ratio	WGAX-MDA	Pputida	NA	NA	0.785
Isolate	supplemental	Tukeys_HSD	Genome_size_Mb	MDA-PTA	Pputida	NA	NA	0.002
Isolate	supplemental	Tukeys_HSD	Genome_size_Mb	WGAX-PTA	Pputida	NA	NA	0
Isolate	supplemental	Tukeys_HSD	Genome_size_Mb	WGAX-MDA	Pputida	NA	NA	0.013
Isolate	supplemental	Tukeys_HSD	Indels_per_100_kb	MDA-PTA	Pputida	NA	NA	0.693
Isolate	supplemental	Tukeys_HSD	Indels_per_100_kb	WGAX-PTA	Pputida	NA	NA	0.923
Isolate	supplemental	Tukeys_HSD	Indels_per_100_kb	WGAX-MDA	Pputida	NA	NA	0.474
Isolate	supplemental	Tukeys_HSD	Largest_aln_Mb	MDA-PTA	Pputida	NA	NA	0.379
Isolate	supplemental	Tukeys_HSD	Largest_aln_Mb	WGAX-PTA	Pputida	NA	NA	0.687
Isolate	supplemental	Tukeys_HSD	Largest_aln_Mb	WGAX-MDA	Pputida	NA	NA	0.845
Isolate	supplemental	Tukeys_HSD	Largest_contig_Mb	MDA-PTA	Pputida	NA	NA	0.379
Isolate	supplemental	Tukeys_HSD	Largest_contig_Mb	WGAX-PTA	Pputida	NA	NA	0.687
Isolate	supplemental	Tukeys_HSD	Largest_contig_Mb	WGAX-MDA	Pputida	NA	NA	0.845
Isolate	supplemental	Tukeys_HSD	Miss_contig_length	MDA-PTA	Pputida	NA	NA	0.429
Isolate	supplemental	Tukeys_HSD	Miss_contig_length	WGAX-PTA	Pputida	NA	NA	0.074
Isolate	supplemental	Tukeys_HSD	Miss_contig_length	WGAX-MDA	Pputida	NA	NA	0.463
Isolate	supplemental	Tukeys_HSD	Missassembled_contigs	MDA-PTA	Pputida	NA	NA	0
Isolate	supplemental	Tukeys_HSD	Missassembled_contigs	WGAX-PTA	Pputida	NA	NA	0
Isolate	supplemental	Tukeys_HSD	Missassembled_contigs	WGAX-MDA	Pputida	NA	NA	0.074
Isolate	supplemental	Tukeys_HSD	Total_aln_length_Mb	MDA-PTA	Pputida	NA	NA	0.002
Isolate	supplemental	Tukeys_HSD	Total_aln_length_Mb	WGAX-PTA	Pputida	NA	NA	0
Isolate	supplemental	Tukeys_HSD	Total_aln_length_Mb	WGAX-MDA	Pputida	NA	NA	0.013

## Sheet: Supplementary_Table_S3
Supplementary Table S3. Summary statistics including mean, standard deviation and median for each of the measured genome statistics grouped by isolate species and amplification method.
sample_type	amp_method	replicate_numbers	Genome_fraction_mean	Genome_fraction_sd	Genome_fraction_median	Contig_N50_kb_mean	Contig_N50_kb_sd	Contig_N50_kb_median	MM_per_100_kb_mean	MM_per_100_kb_sd	MM_per_100_kb_median	gini_mean	gini_sd	gini_median	Genome_size_Mb_mean	Genome_size_Mb_sd	Genome_size_Mb_median	Total_aln_length_Mb_mean	Total_aln_length_Mb_sd	Total_aln_length_Mb_median	Largest_aln_Mb_mean	Largest_aln_Mb_sd	Largest_aln_Mb_median	Largest_contig_Mb_mean	Largest_contig_Mb_sd	Largest_contig_Mb_median	Contig_count_N_mean	Contig_count_N_sd	Contig_count_N_median	Duplication_ratio_mean	Duplication_ratio_sd	Duplication_ratio_median	Miss_contig_length_mean	Miss_contig_length_sd	Miss_contig_length_median	Missassembled_contigs_mean	Missassembled_contigs_sd	Missassembled_contigs_median	Indels_per_100_kb_mean	Indels_per_100_kb_sd	Indels_per_100_kb_median	Contamination_mean	Contamination_sd	Contamination_median
Ecoli	PTA	4	91	3.3	92	41	7.4	38	3.2	1.9	2.4	0.36	0.04	0.37	4.4	0.33	4.3	4.2	0.15	4.2	0.19	0.046	0.18	0.19	0.046	0.18	210	64	200	1	0.0005	1	14	22	4.3	1.2	1.3	1	0.7	0.38	0.68	1.2	1.7	0.52
Ecoli	MDA	4	62	5.5	63	45	12	43	3.3	0.39	3.2	0.68	0.037	0.68	3.1	0.53	3	2.9	0.26	2.9	0.16	0.013	0.16	0.16	0.013	0.16	170	61	160	1	0	1	150	62	130	8	2.2	7.5	0.41	0.069	0.4	0.77	1.5	0.045
Ecoli	WGAX	4	39	16	40	44	9.2	44	3.9	0.68	4.1	0.83	0.079	0.83	1.8	0.74	1.9	1.8	0.73	1.9	0.13	0.012	0.13	0.13	0.011	0.13	92	41	100	1	0	1	60	44	70	3	2.2	3.5	0.48	0.29	0.4	0.015	0.024	0.005
Pputida	PTA	4	58	8.4	56	9.2	1.6	8.7	11	2.9	10	0.62	0.027	0.62	3.7	0.5	3.5	3.6	0.53	3.5	0.08	0.019	0.083	0.08	0.019	0.083	530	16	540	1	0.0017	1	120	26	130	15	0.96	16	1.4	0.32	1.5	0.99	1.5	0.26
Pputida	MDA	4	33	7.9	30	28	4.8	26	11	4.1	11	0.87	0.034	0.88	2	0.49	1.8	2	0.49	1.9	0.12	0.059	0.1	0.12	0.059	0.1	170	47	150	1	0	1	80	61	53	6.8	2.4	6	1	0.49	1	0.14	0.18	0.065
Pputida	WGAX	4	13	5.9	14	31	10	29	12	4.3	11	0.96	0.02	0.96	0.84	0.36	0.87	0.84	0.36	0.87	0.1	0.016	0.1	0.1	0.016	0.1	72	39	77	1	0.00058	1	42	35	42	3.2	2.2	3	1.6	0.92	1.5	0.015	0.019	0.01
Bsubtilis	PTA	4	94	2.4	95	90	42	84	6.1	4	6.4	0.35	0.02	0.35	4	0.096	4	4	0.094	4	0.31	0.083	0.28	0.31	0.087	0.28	110	37	100	1	0.0025	1	380	250	320	4.8	2.1	4.5	11	0.32	11	0.44	0.54	0.2
Bsubtilis	MDA	2	60	14	60	45	6.9	45	4.8	2.4	4.8	0.72	0.11	0.72	2.5	0.59	2.5	2.5	0.59	2.5	0.13	0.019	0.13	0.13	0.019	0.13	120	24	120	1	0	1	250	25	250	10	0.71	10	11	0.7	11	0.04	0.028	0.04

## Sheet: Supplementary_Table_S4
Supplementary Table S4. Statistical analysis of environmental SAGs. One way ANOVA statistics to compare the effect of amplification method on environmental single cell genomes derived from water and soil samples. All one-way ANOVAs yielding significant results underwent subsequent analysis using Tukey’s Honestly Significant Difference (HSD) test to identify the specific pairwise comparisons contr…
source	paper_source	statistical_assum	method	parameter	comparison	meta_data	df	statistic	p.value
Environmental	fig2	parametric	ANOVA	Completeness	NA	Soil	2	19.59	0
Environmental	fig2	parametric	ANOVA	Contamination	NA	Soil	2	13.21	0
Environmental	fig2	parametric	ANOVA	Contig_N50_kb	NA	Soil	2	2.96	0.07
Environmental	fig2	parametric	ANOVA	Completeness	NA	Water	2	246.31	0
Environmental	fig2	parametric	ANOVA	Contamination	NA	Water	2	73.24	0
Environmental	fig2	parametric	ANOVA	Contig_N50_kb	NA	Water	2	17.04	0
Environmental	fig2	parametric	Tukeys_HSD	Completeness	PTA-MDA	Soil	NA	NA	0
Environmental	fig2	parametric	Tukeys_HSD	Completeness	WGAX-MDA	Soil	NA	NA	0.73
Environmental	fig2	parametric	Tukeys_HSD	Completeness	WGAX-PTA	Soil	NA	NA	0
Environmental	fig2	parametric	Tukeys_HSD	Contamination	PTA-MDA	Soil	NA	NA	0
Environmental	fig2	parametric	Tukeys_HSD	Contamination	WGAX-MDA	Soil	NA	NA	0.99
Environmental	fig2	parametric	Tukeys_HSD	Contamination	WGAX-PTA	Soil	NA	NA	0
Environmental	fig2	parametric	Tukeys_HSD	Contig_N50_kb	PTA-MDA	Soil	NA	NA	0.07
Environmental	fig2	parametric	Tukeys_HSD	Contig_N50_kb	WGAX-MDA	Soil	NA	NA	0.96
Environmental	fig2	parametric	Tukeys_HSD	Contig_N50_kb	WGAX-PTA	Soil	NA	NA	0.15
Environmental	fig2	parametric	Tukeys_HSD	Completeness	PTA-MDA	Water	NA	NA	0
Environmental	fig2	parametric	Tukeys_HSD	Completeness	WGAX-MDA	Water	NA	NA	0.14
Environmental	fig2	parametric	Tukeys_HSD	Completeness	WGAX-PTA	Water	NA	NA	0
Environmental	fig2	parametric	Tukeys_HSD	Contamination	PTA-MDA	Water	NA	NA	0
Environmental	fig2	parametric	Tukeys_HSD	Contamination	WGAX-MDA	Water	NA	NA	0.75
Environmental	fig2	parametric	Tukeys_HSD	Contamination	WGAX-PTA	Water	NA	NA	0
Environmental	fig2	parametric	Tukeys_HSD	Contig_N50_kb	PTA-MDA	Water	NA	NA	0
Environmental	fig2	parametric	Tukeys_HSD	Contig_N50_kb	WGAX-MDA	Water	NA	NA	0.96
Environmental	fig2	parametric	Tukeys_HSD	Contig_N50_kb	WGAX-PTA	Water	NA	NA	0
Environmental	supplemental	parametric	ANOVA	Contig count	NA	Water	2	41.314	0
Environmental	supplemental	parametric	ANOVA	GC (%)	NA	Water	2	1.261	0.288
Environmental	supplemental	parametric	ANOVA	Genome size Mb	NA	Water	2	143.303	0
Environmental	supplemental	parametric	ANOVA	Contig count	NA	Soil	2	72.652	0
Environmental	supplemental	parametric	ANOVA	GC (%)	NA	Soil	2	0.002	0.998
Environmental	supplemental	parametric	ANOVA	Genome size Mb	NA	Soil	2	28.399	0
Environmental	supplemental	parametric	Tukeys_HSD	Contig count	MDA-PTA	Water	NA	NA	0
Environmental	supplemental	parametric	Tukeys_HSD	Contig count	WGAX-PTA	Water	NA	NA	0
Environmental	supplemental	parametric	Tukeys_HSD	Contig count	WGAX-MDA	Water	NA	NA	0.34
Environmental	supplemental	parametric	Tukeys_HSD	GC (%)	MDA-PTA	Water	NA	NA	0.98
Environmental	supplemental	parametric	Tukeys_HSD	GC (%)	WGAX-PTA	Water	NA	NA	0.39
Environmental	supplemental	parametric	Tukeys_HSD	GC (%)	WGAX-MDA	Water	NA	NA	0.28
Environmental	supplemental	parametric	Tukeys_HSD	Genome size Mb	MDA-PTA	Water	NA	NA	0
Environmental	supplemental	parametric	Tukeys_HSD	Genome size Mb	WGAX-PTA	Water	NA	NA	0
Environmental	supplemental	parametric	Tukeys_HSD	Genome size Mb	WGAX-MDA	Water	NA	NA	0.91
Environmental	supplemental	parametric	Tukeys_HSD	Contig count	MDA-PTA	Soil	NA	NA	0
Environmental	supplemental	parametric	Tukeys_HSD	Contig count	WGAX-PTA	Soil	NA	NA	0
Environmental	supplemental	parametric	Tukeys_HSD	Contig count	WGAX-MDA	Soil	NA	NA	0.72
Environmental	supplemental	parametric	Tukeys_HSD	GC (%)	MDA-PTA	Soil	NA	NA	1
Environmental	supplemental	parametric	Tukeys_HSD	GC (%)	WGAX-PTA	Soil	NA	NA	1
Environmental	supplemental	parametric	Tukeys_HSD	GC (%)	WGAX-MDA	Soil	NA	NA	1
Environmental	supplemental	parametric	Tukeys_HSD	Genome size Mb	MDA-PTA	Soil	NA	NA	0
Environmental	supplemental	parametric	Tukeys_HSD	Genome size Mb	WGAX-PTA	Soil	NA	NA	0
Environmental	supplemental	parametric	Tukeys_HSD	Genome size Mb	WGAX-MDA	Soil	NA	NA	0.73
Environmental	fig2	non_parametric	Fishers_exact	virus_contig_gtr5kb	PTA_vs_MDA	Water	NA	23.425	0
Environmental	fig2	non_parametric	Fishers_exact	virus_contig_gtr5kb	PTA_vs_WGAX	Water	NA	0.267	0.047
Environmental	fig2	non_parametric	Fishers_exact	virus_contig_gtr5kb	MDA_vs_WGAX	Water	NA	6.196	0.034
Environmental	fig2	non_parametric	Fishers_exact	virus_contig_gtr5kb	PTA_vs_MDA	Soil	NA	5.361	0.222
Environmental	fig2	non_parametric	Fishers_exact	virus_contig_gtr5kb	PTA_vs_WGAX	Soil	NA	0	0.165
Environmental	fig2	non_parametric	Fishers_exact	virus_contig_gtr5kb	MDA_vs_WGAX	Soil	NA	0	1
Environmental	fig2	non_parametric	Fishers_exact	plasmid_contig_gtr5kb	PTA_vs_MDA	Water	NA	1.546	0.478
Environmental	fig2	non_parametric	Fishers_exact	plasmid_contig_gtr5kb	PTA_vs_WGAX	Water	NA	0.382	0.151
Environmental	fig2	non_parametric	Fishers_exact	plasmid_contig_gtr5kb	MDA_vs_WGAX	Water	NA	0.588	0.407
Environmental	fig2	non_parametric	Fishers_exact	plasmid_contig_gtr5kb	PTA_vs_MDA	Soil	NA	Inf	0.018
Environmental	fig2	non_parametric	Fishers_exact	plasmid_contig_gtr5kb	PTA_vs_WGAX	Soil	NA	0	0.005
Environmental	fig2	non_parametric	Fishers_exact	plasmid_contig_gtr5kb	MDA_vs_WGAX	Soil	NA	0.244	0.336
Environmental	fig2	non_parametric	Fishers_exact	bgc_pa	PTA_vs_MDA	Water	NA	15.985	0
Environmental	fig2	non_parametric	Fishers_exact	bgc_pa	PTA_vs_WGAX	Water	NA	0.047	0
Environmental	fig2	non_parametric	Fishers_exact	bgc_pa	MDA_vs_WGAX	Water	NA	0.725	0.769
Environmental	fig2	non_parametric	Fishers_exact	bgc_pa	PTA_vs_MDA	Soil	NA	2.231	0.628
Environmental	fig2	non_parametric	Fishers_exact	bgc_pa	PTA_vs_WGAX	Soil	NA	0.091	0.091
Environmental	fig2	non_parametric	Fishers_exact	bgc_pa	MDA_vs_WGAX	Soil	NA	0.181	0.174

## Sheet: Supplementary_Table_S5
Supplementary Table S5. Summary statistics including mean, standard deviation and median for each of the measured genome statistics grouped by sample environment and amplification method.
subsampling	system	amp_method	replicate_numbers	Completeness_mean	Completeness_sd	Completeness_median	Contamination_mean	Contamination_sd	Contamination_median	Contig_N50_kb_mean	Contig_N50_kb_sd	Contig_N50_kb_median	Contig.count_mean	Contig.count_sd	Contig.count_median	Genome.size.Mb_mean	Genome.size.Mb_sd	Genome.size.Mb_median	GC_mean	GC_sd	GC_median
1M	Water	PTA	33	79	16	83	1.6	1.5	1.1	54	55	34	120	58	120	1.9	0.61	1.9	0.45	0.095	0.44
1M	Water	MDA	43	19	10	17	0.039	0.092	0.01	13	5.6	12	52	18	54	0.45	0.18	0.42	0.44	0.079	0.45
1M	Water	WGAX	21	14	6.7	11	0.0067	0.014	0	15	6	15	38	16	35	0.41	0.25	0.34	0.48	0.047	0.48
1M	Soil	PTA	6	48	18	57	1.4	1.2	1.6	11	5	11	330	100	310	2.4	0.96	2.3	0.57	0.11	0.6
1M	Soil	MDA	13	13	12	8	0.08	0.16	0.01	26	14	26	44	28	38	0.52	0.44	0.37	0.58	0.097	0.63
1M	Soil	WGAX	8	9	5.1	8	0.046	0.084	0.02	24	14	23	26	24	20	0.33	0.31	0.23	0.58	0.12	0.63
20M	Water	PTA	28	87	12	89	6.8	2.6	6.7	190	550	48	160	49	160	2.2	0.67	2.2	0.44	0.086	0.42
20M	Water	MDA	36	32	14	30	0.41	0.62	0.18	13	4.9	12	81	23	83	0.69	0.2	0.66	0.43	0.079	0.43
20M	Water	WGAX	16	25	14	23	0.12	0.22	0.03	14	6.4	13	68	24	69	0.71	0.41	0.68	0.47	0.049	0.46
20M	Soil	PTA	6	79	11	83	7	3.7	8.9	24	10	25	400	110	360	4.6	1.2	4.6	0.58	0.11	0.62
20M	Soil	MDA	13	22	17	15	0.57	1.4	0.08	25	17	18	75	41	81	1	0.78	0.98	0.58	0.098	0.64
20M	Soil	WGAX	8	16	11	15	0.06	0.079	0.035	25	18	19	47	31	41	0.66	0.57	0.45	0.58	0.12	0.64

## Sheet: Supplementary_Table_S6
Supplementary Table S6: Metadata for individual isolate SAG sequencing and overview of de novo assembly results.
	genome_id	seq_platform	BioProject	BioSample	amp_method	sample_type	library_name	lysozyme	misag	rrna_16S_hit	plasmid_gtr5kb	virus_gtr5kb	Genome_fraction	Completeness	Contamination	gini	contig_count	genome_size_Mbp	Contig_N50	Largest_contig	missassem	missassem_length	Unaligned_length	Duplication_ratio	N_s_per_100_kbp	mm_per_100_kbp	indels_per_100_kbp
	scBac_PTA_Bsubtilis_sc_plate2well5A_S66	novseq 2000	PRJNA1067728	SAMN39550258	PTA	Bsubtilis	not_assigned	TRUE	HQ	absent	present	present	96	100	0.11	0.33	92	4.1	78000	250000	3	330000	5300	1	0	2	11
	scBac_PTA_Bsubtilis_sc_plate2well5B_S67	novseq 2000	PRJNA1067728	SAMN39550259	PTA	Bsubtilis	not_assigned	TRUE	HQ	absent	present	present	93	92	1.2	0.36	110	3.9	91000	430000	6	730000	8600	1	0	3.3	11
	scBac_PTA_Bsubtilis_sc_plate2well5D_S68	novseq 2000	PRJNA1067728	SAMN39550260	PTA	Bsubtilis	not_assigned	TRUE	HQ	absent	present	present	96	98	0.17	0.34	83	4	150000	320000	3	320000	4900	1	0	9.6	11
	scBac_PTA_Bsubtilis_sc_plate2well5G_S69	novseq 2000	PRJNA1067728	SAMN39550261	PTA	Bsubtilis	not_assigned	TRUE	HQ	absent	present	present	91	92	0.24	0.38	170	3.9	45000	230000	7	140000	4300	1	0	9.5	12
	scBac_PTA_Ecoli_sc_plate2well4A_S62	novseq 2000	PRJNA1067728	SAMN39550250	PTA	Ecoli	not_assigned	TRUE	HQ	absent	present	present	93	100	3.6	0.36	290	4.8	36000	160000	1	3200	500000	1	0	2.1	0.42
	scBac_PTA_Ecoli_sc_plate2well4B_S63	novseq 2000	PRJNA1067728	SAMN39550251	PTA	Ecoli	not_assigned	TRUE	MQ	absent	present	present	87	87	0.33	0.4	220	4.1	39000	180000	3	47000	8400	1	0	6	0.94
	scBac_PTA_Ecoli_sc_plate2well4D_S64	novseq 2000	PRJNA1067728	SAMN39550252	PTA	Ecoli	not_assigned	TRUE	HQ	absent	present	present	95	100	0.07	0.31	140	4.4	52000	260000	0	0	0	1	0	1.9	0.34
	scBac_PTA_Ecoli_sc_plate2well4E_S65	novseq 2000	PRJNA1067728	SAMN39550253	PTA	Ecoli	not_assigned	TRUE	HQ	absent	present	present	90	94	0.71	0.37	190	4.2	37000	180000	1	5300	2100	1	0	2.6	1.1
	scBac_PTA_Pputida_sc_plate2well3A_S58	novseq 2000	PRJNA1067728	SAMN39550254	PTA	Pputida	not_assigned	TRUE	MQ	present	present	present	58	65	0.24	0.62	540	3.7	9000	94000	15	120000	62000	1	0	15	1.4
	scBac_PTA_Pputida_sc_plate2well3B_S59	novseq 2000	PRJNA1067728	SAMN39550255	PTA	Pputida	not_assigned	TRUE	MQ	absent	present	present	70	77	0.24	0.59	540	4.4	12000	97000	16	130000	29000	1	0	8	0.94
	scBac_PTA_Pputida_sc_plate2well3D_S60	novseq 2000	PRJNA1067728	SAMN39550256	PTA	Pputida	not_assigned	TRUE	MQ	absent	present	present	53	54	3.2	0.65	540	3.4	7800	57000	16	84000	100000	1	0	10	1.7
	scBac_PTA_Pputida_sc_plate2well3E_S61	novseq 2000	PRJNA1067728	SAMN39550257	PTA	Pputida	not_assigned	TRUE	MQ	absent	present	present	51	60	0.28	0.63	510	3.2	8400	71000	14	140000	51000	1	0	11	1.6
	scBac_WGAX_Ecoli_sc_well7B_S42	novseq 2000	PRJNA1067728	SAMN39550285	WGAX	Ecoli	not_assigned	FALSE	LQ	absent	present	present	41	42	0.01	0.81	120	2.1	38000	130000	5	98000	170000	1	0	4	0.32
	scBac_WGAX_Ecoli_sc_well7C_S43	novseq 2000	PRJNA1067728	SAMN39550286	WGAX	Ecoli	not_assigned	FALSE	MQ	absent	present	present	57	56	0	0.74	120	2.6	50000	140000	3	86000	0	1	0	3	0.49
	scBac_WGAX_Ecoli_sc_well7F_S44	novseq 2000	PRJNA1067728	SAMN39550287	WGAX	Ecoli	not_assigned	FALSE	LQ	absent	present	absent	39	42	0.05	0.84	94	1.8	35000	140000	4	55000	0	1	0	4.3	0.88
	scBac_WGAX_Ecoli_sc_well7G_S45	novseq 2000	PRJNA1067728	SAMN39550288	WGAX	Ecoli	not_assigned	FALSE	LQ	absent	present	present	19	19	0	0.93	33	0.87	54000	120000	0	0	0	1	0	4.5	0.23
	scBac_WGAX_Pputida_sc_well3D_S38	novseq 2000	PRJNA1067728	SAMN39550289	WGAX	Pputida	not_assigned	FALSE	LQ	absent	present	present	15	18	0.04	0.95	94	0.92	24000	110000	1	3000	0	1	0	12	0.65
	scBac_WGAX_Pputida_sc_well3F_S39	novseq 2000	PRJNA1067728	SAMN39550290	WGAX	Pputida	not_assigned	FALSE	LQ	absent	present	present	20	23	0.02	0.94	110	1.2	23000	120000	6	83000	0	1	0	8.1	1
	scBac_WGAX_Pputida_sc_well3G_S40	novseq 2000	PRJNA1067728	SAMN39550291	WGAX	Pputida	not_assigned	FALSE	LQ	absent	present	present	13	11	0	0.96	60	0.82	33000	99000	4	55000	0	1	0	9.4	2.7
	scBac_WGAX_Pputida_sc_well3H_S41	novseq 2000	PRJNA1067728	SAMN39550292	WGAX	Pputida	not_assigned	FALSE	LQ	present	present	absent	5.9	5.3	0	0.99	23	0.37	45000	83000	2	28000	0	1	0	18	1.9
	scBac_Watchmaker_Bsubtilis_sc_well7C_S32	novseq 2000	PRJNA1067728	SAMN39550271	MDA	Bsubtilis	not_assigned	FALSE	LQ	absent	present	present	50	49	0.02	0.8	100	2.1	40000	110000	11	230000	0	1	0	6.4	12
	scBac_Watchmaker_Bsubtilis_sc_well7H_S33	novseq 2000	PRJNA1067728	SAMN39550272	MDA	Bsubtilis	not_assigned	FALSE	MQ	absent	present	present	69	74	0.06	0.64	140	2.9	50000	140000	10	260000	0	1	0	3.1	11
	scBac_Watchmaker_Ecoli_sc_well6A_S28	novseq 2000	PRJNA1067728	SAMN39550267	MDA	Ecoli	not_assigned	FALSE	MQ	absent	present	present	64	71	3	0.65	260	3.8	34000	180000	8	140000	840000	1	0	3.9	0.51
	scBac_Watchmaker_Ecoli_sc_well6C_S29	novseq 2000	PRJNA1067728	SAMN39550268	MDA	Ecoli	not_assigned	FALSE	MQ	absent	present	present	55	53	0.09	0.73	120	2.5	48000	140000	11	230000	0	1	0	3.3	0.35
	scBac_Watchmaker_Ecoli_sc_well6E_S30	novseq 2000	PRJNA1067728	SAMN39550269	MDA	Ecoli	not_assigned	FALSE	MQ	absent	present	present	68	69	0	0.65	150	3.2	61000	160000	7	130000	0	1	0	3.2	0.38
	scBac_Watchmaker_Ecoli_sc_well6H_S31	novseq 2000	PRJNA1067728	SAMN39550270	MDA	Ecoli	not_assigned	FALSE	MQ	absent	present	present	63	66	0	0.7	160	2.9	39000	170000	6	89000	0	1	0	3	0.41
	scBac_Watchmaker_Pputida_sc_well3A_S24	novseq 2000	PRJNA1067728	SAMN39550281	MDA	Pputida	not_assigned	FALSE	LQ	absent	present	present	44	48	0.09	0.83	230	2.7	27000	200000	5	43000	0	1	0	12	1.2
	scBac_Watchmaker_Pputida_sc_well3C_S25	novseq 2000	PRJNA1067728	SAMN39550282	MDA	Pputida	not_assigned	FALSE	LQ	absent	present	present	27	31	0.41	0.9	140	1.7	26000	73000	10	170000	0	1	0	15	1.6
	scBac_Watchmaker_Pputida_sc_well3D_S26	novseq 2000	PRJNA1067728	SAMN39550283	MDA	Pputida	not_assigned	FALSE	LQ	present	present	present	32	34	0.03	0.87	160	2	24000	71000	7	52000	0	1	0	5.7	0.5
	scBac_Watchmaker_Pputida_sc_well3E_S27	novseq 2000	PRJNA1067728	SAMN39550284	MDA	Pputida	not_assigned	FALSE	LQ	absent	present	absent	27	31	0.04	0.89	120	1.7	35000	130000	5	54000	0	1	0	9.6	0.83

## Sheet: Supplementary_Table_S7
Supplementary Table S7: Metadata for individual environmental SAG sequencing and overview of de novo assembly results.
genome_id	subsampling	seq_platform	BioProject	BioSample	IMG Genome ID	method	system	library_name	gtdb_taxonomy	bgc_pa	lysozyme	misag	rrna_16S_hit	plasmid_gtr5kb	virus_gtr5kb	mdmcleaner_ completeness_(%)	Completeness_(%)	Contamination_(%)	contig_count	genome_size_Mbp	Contig_N50	GC_Content
scBac_PTA_EnviBac_sc_plate3well3A_S9	1M	novseq 2000	PRJNA1067728	SAMN39550262	3300071324	PTA	Water	not_assigned	p__Bacteroidota;c__Bacteroidia;o__Flavobacteriales;f__Schleiferiaceae	present	TRUE	HQ	absent	absent	present	100	91	0.03	76	1.9	52000	0.45
scBac_PTA_EnviBac_sc_plate3well3B_S10	1M	novseq 2000	PRJNA1067728	SAMN39550263	3300071323	PTA	Water	not_assigned	p__Bacteroidota;c__Bacteroidia;o__Flavobacteriales;f__Schleiferiaceae	present	TRUE	MQ	absent	absent	absent	95	81	1.4	110	2.1	39000	0.44
scBac_PTA_EnviBac_sc_plate3well3C_S11	1M	novseq 2000	PRJNA1067728	SAMN39550264	3300071322	PTA	Water	not_assigned	p__Proteobacteria;c__Gammaproteobacteria;o__Pseudomonadales;f__Nitrincolaceae	present	TRUE	MQ	absent	present	present	90	86	0.98	210	2.8	19000	0.51
scBac_PTA_EnviBac_sc_plate3well3D_S12	1M	novseq 2000	PRJNA1067728	SAMN39550265	3300071321	PTA	Water	not_assigned	p__Actinobacteriota;c__Acidimicrobiia;o__Acidimicrobiales;f__UBA11606	present	TRUE	LQ	present	present	absent	80	20	1.6	220	1	5800	0.6
scBac_PTA_EnviBac_sc_plate3well3E_S13	1M	novseq 2000	PRJNA1067728	SAMN39550266	3300071320	PTA	Water	not_assigned	p__Proteobacteria;c__Alphaproteobacteria;o__Rhodobacterales;f__Rhodobacteraceae	present	TRUE	MQ	absent	present	present	100	87	1	150	3	31000	0.49
scBac_WGAX_EnviBac_sc_well3C_S95	1M	novseq 2000	PRJNA1067728	SAMN39550297	3300071319	WGAX	Water	not_assigned	p__Proteobacteria;c__Gammaproteobacteria;o__Pseudomonadales;f__Halieaceae	present	FALSE	LQ	absent	absent	absent	40	15	0	35	0.44	20000	0.55
scBac_WGAX_EnviBac_sc_well4H_S96	1M	novseq 2000	PRJNA1067728	SAMN39550298	3300071318	WGAX	Water	not_assigned	unassigned	absent	FALSE	LQ	absent	present	absent	25	11	0	31	0.36	15000	0.48
scBac_WGAX_EnviBac_sc_well5B_S97	1M	novseq 2000	PRJNA1067728	SAMN39550299	3300071317	WGAX	Water	not_assigned	p__Proteobacteria;c__Gammaproteobacteria;o__Pseudomonadales;f__Nitrincolaceae	absent	FALSE	LQ	absent	absent	absent	35	9.6	0.01	41	0.31	9700	0.52
scBac_WGAX_EnviBac_sc_well6D_S99	1M	novseq 2000	PRJNA1067728	SAMN39550301	3300071316	WGAX	Water	not_assigned	p__Proteobacteria;c__Gammaproteobacteria;o__Pseudomonadales;f__Halieaceae	present	FALSE	LQ	present	absent	absent	40	26	0	74	0.86	20000	0.51
scBac_WGAX_EnviBac_sc_well7D_S100	1M	novseq 2000	PRJNA1067728	SAMN39550302	3300071315	WGAX	Water	not_assigned	unassigned	absent	FALSE	LQ	absent	absent	absent	5	10	0.05	24	0.18	9800	0.49
scBac_Watchmaker_EnviBac_sc_well3B_S79	1M	novseq 2000	PRJNA1067728	SAMN39550273	3300071314	MDA	Water	not_assigned	p__Proteobacteria;c__Gammaproteobacteria;o__Pseudomonadales;f__Nitrincolaceae	present	FALSE	LQ	present	present	absent	35	23	0.02	97	0.74	9700	0.51
scBac_Watchmaker_EnviBac_sc_well3C_S80	1M	novseq 2000	PRJNA1067728	SAMN39550274	3300071313	MDA	Water	not_assigned	p__Proteobacteria;c__Gammaproteobacteria;o__Pseudomonadales;f__Nitrincolaceae	absent	FALSE	LQ	present	present	absent	55	17	0.03	86	0.62	10000	0.51
scBac_Watchmaker_EnviBac_sc_well4C_S81	1M	novseq 2000	PRJNA1067728	SAMN39550275	3300071312	MDA	Water	not_assigned	unassigned	absent	FALSE	LQ	present	absent	absent	30	12	0.07	68	0.49	9000	0.47
scBac_Watchmaker_EnviBac_sc_well5A_S83	1M	novseq 2000	PRJNA1067728	SAMN39550277	3300071311	MDA	Water	not_assigned	p__Proteobacteria;c__Alphaproteobacteria;o__Rhodobacterales;f__Rhodobacteraceae	absent	FALSE	LQ	absent	present	absent	40	36	0	64	1.1	37000	0.52
scBac_Watchmaker_EnviBac_sc_well5E_S84	1M	novseq 2000	PRJNA1067728	SAMN39550278	3300071310	MDA	Water	not_assigned	p__Proteobacteria;c__Alphaproteobacteria;o__Rhodobacterales;f__Rhodobacteraceae	absent	FALSE	LQ	absent	present	absent	20	10	0.01	47	0.45	15000	0.59
scBac_Watchmaker_EnviBac_sc_well6E_S85	1M	novseq 2000	PRJNA1067728	SAMN39550279	3300071309	MDA	Water	not_assigned	p__Proteobacteria;c__Alphaproteobacteria;o__Rhodobacterales;f__Rhodobacteraceae	absent	FALSE	LQ	present	present	absent	20	20	0.04	66	0.62	13000	0.49
scBac_Watchmaker_EnviBac_sc_well7E_S86	1M	novseq 2000	PRJNA1067728	SAMN39550280	3300071308	MDA	Water	not_assigned	p__Bacteroidota;c__Bacteroidia;o__Flavobacteriales;f__Schleiferiaceae	absent	FALSE	LQ	present	absent	absent	60	19	0.45	63	0.51	12000	0.45
EnvBac_Water_PTA_D06_scBac_plate.B	1M	novseq 6000	PRJNA1052789	SAMN38845241	3300071202	PTA	Water	OAHZZ	p__Proteobacteria;c__Gammaproteobacteria;o__Pseudomonadales;f__Nitrincolaceae	present	TRUE	MQ	absent	present	present	90	87	0.23	120	2.9	39000	0.52
EnvBac_Water_WGAX_E12_scBac_plate.B	1M	novseq 6000	PRJNA1052790	SAMN38845225	3300071203	WGAX	Water	OANAA	p__Bacteroidota;c__Bacteroidia;o__Flavobacteriales;f__Schleiferiaceae	present	FALSE	LQ	absent	absent	absent	30	17	0	35	0.47	18000	0.44
EnvBac_Water_PTA_A03_scBac_plate.B	1M	novseq 6000	PRJNA1052791	SAMN38845175	3300071204	PTA	Water	OANAB	p__Proteobacteria;c__Gammaproteobacteria;o__Pseudomonadales;f__HTCC2089	present	TRUE	MQ	absent	absent	present	75	86	4.8	240	2.7	17000	0.63
EnvBac_Water_PTA_B03_scBac_plate.B	1M	novseq 6000	PRJNA1052792	SAMN38845155	3300071245	PTA	Water	OANAC	p__Bacteroidota;c__Bacteroidia;o__Flavobacteriales;f__Flavobacteriaceae	present	TRUE	MQ	absent	absent	present	85	79	2.7	120	1.9	31000	0.38
EnvBac_Water_PTA_C03_scBac_plate.B	1M	novseq 6000	PRJNA1052793	SAMN38845156	3300071205	PTA	Water	OANAG	p__Actinobacteriota;c__Actinomycetia;o__Actinomycetales;f__Microbacteriaceae	present	TRUE	MQ	absent	present	present	90	74	4	110	1.4	39000	0.56
EnvBac_Water_PTA_D03_scBac_plate.B	1M	novseq 6000	PRJNA1052794	SAMN38845251	3300071206	PTA	Water	OANAH	p__Proteobacteria;c__Gammaproteobacteria;o__Enterobacterales;f__Alteromonadaceae	present	TRUE	MQ	absent	present	present	90	77	2.6	210	2.2	16000	0.4
EnvBac_Water_PTA_E03_scBac_plate.B	1M	novseq 6000	PRJNA1052795	SAMN38845210	3300071246	PTA	Water	OANAN	p__Actinobacteriota;c__Acidimicrobiia;o__Acidimicrobiales;f__UBA11606	absent	TRUE	LQ	absent	absent	absent	85	39	1.1	190	1.1	7000	0.63
EnvBac_Water_PTA_F03_scBac_plate.B	1M	novseq 6000	PRJNA1052796	SAMN38845157	3300071247	PTA	Water	OANAO	p__Proteobacteria;c__Alphaproteobacteria;o__Pelagibacterales;f__Pelagibacteraceae	present	TRUE	HQ	absent	present	present	80	91	2.4	87	1.4	51000	0.31
EnvBac_Water_PTA_G03_scBac_plate.B	1M	novseq 6000	PRJNA1052797	SAMN38845159	3300071207	PTA	Water	OANAP	p__Proteobacteria;c__Gammaproteobacteria;o__UBA4575;f__UBA4575	present	TRUE	MQ	absent	absent	absent	95	84	0.02	26	1.4	100000	0.42
EnvBac_Water_PTA_H03_scBac_plate.B	1M	novseq 6000	PRJNA1052798	SAMN38845243	3300071282	PTA	Water	OANAS	p__Proteobacteria;c__Gammaproteobacteria;o__Burkholderiales;f__Methylophilaceae	present	TRUE	MQ	absent	absent	present	90	85	2.4	52	1.3	140000	0.35
EnvBac_Water_PTA_A04_scBac_plate.B	1M	novseq 6000	PRJNA1052799	SAMN38845163	3300071248	PTA	Water	OANAT	p__Proteobacteria;c__Alphaproteobacteria;o__Pelagibacterales;f__Pelagibacteraceae	present	TRUE	MQ	absent	absent	present	85	71	5.1	160	1.1	9700	0.31
EnvBac_Water_PTA_B04_scBac_plate.B	1M	novseq 6000	PRJNA1052800	SAMN38845160	3300071208	PTA	Water	OANAU	p__Proteobacteria;c__Alphaproteobacteria;o__HIMB59;f__HIMB59	present	TRUE	MQ	absent	absent	absent	85	73	0.13	50	1.2	230000	0.34
EnvBac_Water_PTA_C04_scBac_plate.B	1M	novseq 6000	PRJNA1052801	SAMN38845194	3300071249	PTA	Water	OANAW	p__Proteobacteria;c__Gammaproteobacteria;o__UBA4575;f__UBA4575	absent	TRUE	LQ	absent	absent	present	45	48	4.5	78	0.94	19000	0.42
EnvBac_Water_PTA_D04_scBac_plate.B	1M	novseq 6000	PRJNA1052802	SAMN38845211	3300071209	PTA	Water	OANAX	p__Bacteroidota;c__Bacteroidia;o__Flavobacteriales;f__Flavobacteriaceae	present	TRUE	MQ	absent	absent	absent	95	88	0.98	120	2.1	32000	0.4
EnvBac_Water_PTA_E04_scBac_plate.B	1M	novseq 6000	PRJNA1052803	SAMN38845212	3300071210	PTA	Water	OANAY	p__Bacteroidota;c__Bacteroidia;o__Flavobacteriales;f__Flavobacteriaceae	present	TRUE	MQ	absent	absent	present	75	89	0.55	95	2.1	45000	0.36
EnvBac_Water_PTA_F04_scBac_plate.B	1M	novseq 6000	PRJNA1052804	SAMN38845178	3300071250	PTA	Water	OANAZ	p__Proteobacteria;c__Alphaproteobacteria;o__Pelagibacterales;f__Pelagibacteraceae	absent	TRUE	MQ	absent	absent	absent	85	83	1	120	1.2	17000	0.3
EnvBac_Water_PTA_G04_scBac_plate.B	1M	novseq 6000	PRJNA1052805	SAMN38845179	3300071251	PTA	Water	OANBA	p__Proteobacteria;c__Gammaproteobacteria;o__Chromatiales;f__Sedimenticolaceae	absent	TRUE	MQ	absent	present	absent	45	74	2.2	140	1.6	16000	0.47
EnvBac_Water_PTA_H04_scBac_plate.B	1M	novseq 6000	PRJNA1052806	SAMN38845176	3300071211	PTA	Water	OANBB	p__Proteobacteria;c__Gammaproteobacteria;o__Burkholderiales;f__Methylophilaceae	present	TRUE	HQ	absent	absent	present	95	98	2.5	44	1.4	91000	0.35
EnvBac_Water_PTA_A05_scBac_plate.B	1M	novseq 6000	PRJNA1052807	SAMN38845215	3300071212	PTA	Water	OANBC	p__Actinobacteriota;c__Actinomycetia;o__Actinomycetales;f__Microbacteriaceae	present	TRUE	MQ	absent	present	absent	100	77	0.13	37	1.1	190000	0.54
EnvBac_Water_PTA_B05_scBac_plate.B	1M	novseq 6000	PRJNA1052808	SAMN38845205	3300071213	PTA	Water	OANBG	p__Proteobacteria;c__Gammaproteobacteria;o__Pseudomonadales;f__Halieaceae	present	TRUE	MQ	absent	absent	present	95	81	0	41	2.5	130000	0.58
EnvBac_Water_PTA_C05_scBac_plate.B	1M	novseq 6000	PRJNA1052809	SAMN38845237	3300071214	PTA	Water	OANBH	p__Proteobacteria;c__Alphaproteobacteria;o__Rhodobacterales;f__Rhodobacteraceae	present	TRUE	MQ	absent	present	absent	95	84	0.16	140	2.5	38000	0.5
EnvBac_Water_PTA_D05_scBac_plate.B	1M	novseq 6000	PRJNA1052810	SAMN38845247	3300071252	PTA	Water	OANBN	p__Proteobacteria;c__Gammaproteobacteria;o__Enterobacterales;f__Alteromonadaceae	present	TRUE	MQ	absent	present	absent	65	69	1.4	140	2	25000	0.4
EnvBac_Water_PTA_E05_scBac_plate.B	1M	novseq 6000	PRJNA1052811	SAMN38845242	3300071215	PTA	Water	OANBO	p__Proteobacteria;c__Alphaproteobacteria;o__Rhodobacterales;f__Rhodobacteraceae	present	TRUE	MQ	absent	present	present	95	88	1.5	180	2.6	22000	0.49
EnvBac_Water_PTA_F05_scBac_plate.B	1M	novseq 6000	PRJNA1052812	SAMN38845168	3300071253	PTA	Water	OANBP	p__Bacteroidota;c__Bacteroidia;o__Flavobacteriales;f__Schleiferiaceae	present	TRUE	HQ	absent	absent	absent	95	99	1	100	2.1	34000	0.44
EnvBac_Water_PTA_G05_scBac_plate.B	1M	novseq 6000	PRJNA1052813	SAMN38845219	3300071216	PTA	Water	OANBS	p__Proteobacteria;c__Alphaproteobacteria;o__Rhodobacterales;f__Rhodobacteraceae	present	TRUE	MQ	absent	present	absent	90	81	0.06	77	2.3	70000	0.55
EnvBac_Water_PTA_H05_scBac_plate.B	1M	novseq 6000	PRJNA1052814	SAMN38845221	3300071217	PTA	Water	OANBT	p__Proteobacteria;c__Alphaproteobacteria;o__Rickettsiales;f__	present	TRUE	MQ	absent	present	present	100	90	0.72	100	2.4	43000	0.42
EnvBac_Water_PTA_A06_scBac_plate.B	1M	novseq 6000	PRJNA1052815	SAMN38845170	3300071254	PTA	Water	OANBU	p__Bacteroidota;c__Bacteroidia;o__Flavobacteriales;f__Schleiferiaceae	present	TRUE	MQ	absent	present	absent	85	79	3.2	150	2	22000	0.44
EnvBac_Water_PTA_B06_scBac_plate.B	1M	novseq 6000	PRJNA1052816	SAMN38845224	3300071283	PTA	Water	OANBW	p__Proteobacteria;c__Alphaproteobacteria;o__Pelagibacterales;f__Pelagibacteraceae	present	TRUE	MQ	absent	absent	present	80	85	3.1	130	1.4	16000	0.3
EnvBac_Water_PTA_C06_scBac_plate.B	1M	novseq 6000	PRJNA1052817	SAMN38845140	3300071218	PTA	Water	OANBX	p__Bacteroidota;c__Rhodothermia;o__Balneolales;f__Balneolaceae	present	TRUE	MQ	absent	absent	absent	80	80	0.11	40	1.5	140000	0.45
EnvBac_Water_Wchmk_A09_scBac_plate.B	1M	novseq 6000	PRJNA1052818	SAMN38845172	3300071274	MDA	Water	OANCC	p__Proteobacteria;c__Alphaproteobacteria;o__Pelagibacterales;f__Pelagibacteraceae	absent	FALSE	LQ	absent	present	absent	50	37	0.01	58	0.51	15000	0.3
EnvBac_Water_Wchmk_B09_scBac_plate.B	1M	novseq 6000	PRJNA1052819	SAMN38845152	3300071284	MDA	Water	OANCG	p__Bacteroidota;c__Bacteroidia;o__Flavobacteriales;f__Flavobacteriaceae	absent	FALSE	LQ	absent	absent	absent	15	31	0.03	61	0.59	18000	0.41
EnvBac_Water_Wchmk_C09_scBac_plate.B	1M	novseq 6000	PRJNA1052820	SAMN38845238	3300071255	MDA	Water	OANCH	unassigned	absent	FALSE	LQ	absent	absent	absent	15	11	0.14	68	0.42	7200	0.42
EnvBac_Water_Wchmk_D09_scBac_plate.B	1M	novseq 6000	PRJNA1052821	SAMN38845249	3300071219	MDA	Water	OANCN	p__Proteobacteria;c__Gammaproteobacteria;o__PS1;f__Thioglobaceae	absent	FALSE	LQ	absent	absent	absent	15	31	0	59	0.41	8300	0.36
EnvBac_Water_Wchmk_E09_scBac_plate.B	1M	novseq 6000	PRJNA1052852	SAMN38845174	3300071285	MDA	Water	OANCO	p__Bacteroidota;c__Bacteroidia;o__Flavobacteriales;f__Flavobacteriaceae	present	FALSE	LQ	absent	absent	absent	45	26	0.01	73	0.6	10000	0.36
EnvBac_Water_Wchmk_F09_scBac_plate.B	1M	novseq 6000	PRJNA1052853	SAMN38845190	3300071286	MDA	Water	OANCP	unassigned	absent	FALSE	LQ	absent	absent	absent	15	9.9	0	41	0.22	6700	0.53
EnvBac_Water_Wchmk_G09_scBac_plate.B	1M	novseq 6000	PRJNA1052854	SAMN38845161	3300071287	MDA	Water	OANCS	p__Bacteroidota;c__Bacteroidia;o__Flavobacteriales;f__Flavobacteriaceae	present	FALSE	LQ	absent	absent	absent	35	23	0.01	55	0.49	14000	0.38
EnvBac_Water_Wchmk_H09_scBac_plate.B	1M	novseq 6000	PRJNA1052855	SAMN38845162	3300071220	MDA	Water	OANCT	p__Bacteroidota;c__Bacteroidia;o__Flavobacteriales;f__Schleiferiaceae	absent	FALSE	LQ	absent	absent	absent	20	18	0.01	57	0.43	9500	0.45
EnvBac_Water_Wchmk_A10_scBac_plate.B	1M	novseq 6000	PRJNA1052856	SAMN38845180	3300071256	MDA	Water	OANCU	p__Actinobacteriota;c__Actinomycetia;o__Actinomycetales;f__Microbacteriaceae	absent	FALSE	LQ	absent	absent	absent	35	9.1	0	25	0.24	13000	0.57
EnvBac_Water_Wchmk_B10_scBac_plate.B	1M	novseq 6000	PRJNA1052857	SAMN38845192	3300071221	MDA	Water	OANCW	p__Bacteroidota;c__Bacteroidia;o__Flavobacteriales;f__Flavobacteriaceae	absent	FALSE	LQ	absent	present	absent	55	16	0	45	0.31	8800	0.46
EnvBac_Water_Wchmk_C10_scBac_plate.B	1M	novseq 6000	PRJNA1052858	SAMN38845181	3300071257	MDA	Water	OANCX	p__Proteobacteria;c__Alphaproteobacteria;o__Rhodobacterales;f__Rhodobacteraceae	present	FALSE	LQ	absent	present	absent	5	12	0	68	0.45	8200	0.49
EnvBac_Water_Wchmk_D10_scBac_plate.B	1M	novseq 6000	PRJNA1052859	SAMN38845186	3300071222	MDA	Water	OANCY	p__Bacteroidota;c__Bacteroidia;o__Flavobacteriales;f__Flavobacteriaceae	present	FALSE	LQ	absent	absent	absent	40	39	0.38	74	0.86	16000	0.41
EnvBac_Water_Wchmk_E10_scBac_plate.B	1M	novseq 6000	PRJNA1052860	SAMN38845234	3300071258	MDA	Water	OANCZ	p__Proteobacteria;c__Alphaproteobacteria;o__Rhodobacterales;f__Rhodobacteraceae	absent	FALSE	LQ	absent	present	absent	20	9.7	0	33	0.3	15000	0.57
EnvBac_Water_Wchmk_F10_scBac_plate.B	1M	novseq 6000	PRJNA1052861	SAMN38845166	3300071259	MDA	Water	OANGA	p__Proteobacteria;c__Gammaproteobacteria;o__Chromatiales;f__Sedimenticolaceae	absent	FALSE	LQ	absent	absent	absent	25	20	0.09	45	0.34	12000	0.47
EnvBac_Water_Wchmk_G10_scBac_plate.B	1M	novseq 6000	PRJNA1052862	SAMN38845187	3300071223	MDA	Water	OANGB	unassigned	absent	FALSE	LQ	absent	present	absent	30	14	0	59	0.44	9200	0.47
EnvBac_Water_Wchmk_H10_scBac_plate.B	1M	novseq 6000	PRJNA1052863	SAMN38845223	3300071275	MDA	Water	OANGC	p__Proteobacteria;c__Gammaproteobacteria;o__Burkholderiales;f__Methylophilaceae	present	FALSE	LQ	absent	absent	absent	10	24	0.01	67	0.41	7500	0.34
EnvBac_Water_WGAX_A11_scBac_plate.B	1M	novseq 6000	PRJNA1052864	SAMN38845169	3300071260	WGAX	Water	OANGG	p__Proteobacteria;c__Gammaproteobacteria;o__Pseudomonadales;f__Nitrincolaceae	absent	FALSE	LQ	absent	present	present	45	18	0	69	0.8	22000	0.51
EnvBac_Water_WGAX_B11_scBac_plate.B	1M	novseq 6000	PRJNA1052865	SAMN38845220	3300071224	WGAX	Water	OANGH	unassigned	absent	FALSE	LQ	absent	absent	present	15	15	0	52	0.49	12000	0.41
EnvBac_Water_WGAX_C11_scBac_plate.B	1M	novseq 6000	PRJNA1052866	SAMN38845208	3300071225	WGAX	Water	OANGN	unassigned	present	FALSE	LQ	absent	present	absent	30	11	0	45	0.38	13000	0.5
EnvBac_Water_WGAX_D11_scBac_plate.B	1M	novseq 6000	PRJNA1052867	SAMN38845171	3300071276	WGAX	Water	OANGO	unassigned	absent	FALSE	LQ	absent	absent	present	10	11	0	28	0.25	13000	0.41
EnvBac_Water_WGAX_E11_scBac_plate.B	1M	novseq 6000	PRJNA1052868	SAMN38845191	3300071261	WGAX	Water	OANGP	unassigned	absent	FALSE	LQ	absent	absent	absent	0	11	0	31	0.32	13000	0.46
EnvBac_Water_WGAX_F11_scBac_plate.B	1M	novseq 6000	PRJNA1052869	SAMN38845151	3300071262	WGAX	Water	OANGS	unassigned	absent	FALSE	LQ	absent	absent	absent	0	4	0	8	0.07	15000	0.49
EnvBac_Water_WGAX_G11_scBac_plate.B	1M	novseq 6000	PRJNA1052870	SAMN38845141	3300071226	WGAX	Water	OANGT	unassigned	absent	FALSE	LQ	absent	absent	present	25	7.6	0.04	34	0.18	5600	0.45
EnvBac_Water_WGAX_H11_scBac_plate.B	1M	novseq 6000	PRJNA1052871	SAMN38845189	3300071263	WGAX	Water	OANGU	unassigned	absent	FALSE	LQ	absent	absent	absent	10	6.4	0	17	0.1	7600	0.54
EnvBac_Water_WGAX_A12_scBac_plate.B	1M	novseq 6000	PRJNA1052872	SAMN38845153	3300071277	WGAX	Water	OANGW	p__Bacteroidota;c__Bacteroidia;o__Flavobacteriales;f__Flavobacteriaceae	absent	FALSE	LQ	absent	absent	absent	25	17	0.01	41	0.46	15000	0.36
EnvBac_Water_WGAX_B12_scBac_plate.B	1M	novseq 6000	PRJNA1052873	SAMN38845144	3300071227	WGAX	Water	OANGX	p__Proteobacteria;c__Gammaproteobacteria;o__Pseudomonadales;f__	absent	FALSE	LQ	absent	absent	absent	50	31	0.02	59	1	33000	0.46
EnvBac_Water_WGAX_C12_scBac_plate.B	1M	novseq 6000	PRJNA1052874	SAMN38845213	3300071228	WGAX	Water	OANGY	p__Proteobacteria;c__Gammaproteobacteria;o__Pseudomonadales;f__Pseudohongiellaceae	absent	FALSE	LQ	absent	absent	absent	50	24	0.01	53	0.66	21000	0.52
EnvBac_Water_WGAX_D12_scBac_plate.B	1M	novseq 6000	PRJNA1052875	SAMN38845203	3300071229	WGAX	Water	OANGZ	unassigned	absent	FALSE	LQ	absent	present	absent	5	12	0	35	0.32	16000	0.52
EnvBac_Water_WGAX_F12_scBac_plate.B	1M	novseq 6000	PRJNA1052876	SAMN38845231	3300071230	WGAX	Water	OANHA	p__Bacteroidota;c__Bacteroidia;o__Flavobacteriales;f__Schleiferiaceae	present	FALSE	LQ	absent	absent	absent	15	13	0	28	0.34	15000	0.45
EnvBac_Water_WGAX_G12_scBac_plate.B	1M	novseq 6000	PRJNA1052877	SAMN38845145	3300071264	WGAX	Water	OANHB	unassigned	absent	FALSE	LQ	absent	present	absent	10	9.5	0	37	0.33	14000	0.46
EnvBac_Water_WGAX_H12_scBac_plate.B	1M	novseq 6000	PRJNA1052878	SAMN38845232	3300071265	WGAX	Water	OANHC	unassigned	absent	FALSE	LQ	absent	absent	present	15	9.3	0	27	0.2	9700	0.46
EnvBac_Soil_PTA_G02_scBac_plate.C	1M	novseq 6000	PRJNA1052771	SAMN38845245	3300071288	PTA	Soil	OANHT	p__Acidobacteriota;c__Vicinamibacteria;o__Vicinamibacterales;f__UBA2999	present	TRUE	LQ	absent	present	present	25	22	3.2	320	1.4	5400	0.6
EnvBac_Soil_PTA_B04_scBac_plate.C	1M	novseq 6000	PRJNA1052772	SAMN38845146	3300071289	PTA	Soil	OANNN	p__Bacteroidota;c__Bacteroidia;o__NS11-12g;f__	absent	TRUE	MQ	absent	present	absent	65	54	1.7	220	2.2	16000	0.36
EnvBac_Soil_PTA_F04_scBac_plate.C	1M	novseq 6000	PRJNA1052773	SAMN38845148	3300071231	PTA	Soil	OANNT	p__Proteobacteria;c__Gammaproteobacteria;o__Burkholderiales;f__UKL13-2	present	TRUE	LQ	absent	present	absent	60	28	0.02	300	1.3	5100	0.65
EnvBac_Soil_PTA_A05_scBac_plate.C	1M	novseq 6000	PRJNA1052774	SAMN38845149	3300071290	PTA	Soil	OANNX	p__Proteobacteria;c__Gammaproteobacteria;o__Nevskiales;f__Nevskiaceae	present	TRUE	MQ	absent	present	present	85	60	1.5	500	3.8	11000	0.63
EnvBac_Soil_PTA_B05_scBac_plate.C	1M	novseq 6000	PRJNA1052775	SAMN38845185	3300071232	PTA	Soil	OANNY	p__Proteobacteria;c__Gammaproteobacteria;o__Burkholderiales;f__SG8-39	absent	TRUE	MQ	absent	present	absent	85	64	2.2	400	3.1	11000	0.6
EnvBac_Soil_PTA_C05_scBac_plate.C	1M	novseq 6000	PRJNA1052776	SAMN38845233	3300071233	PTA	Soil	OANNZ	p__Gemmatimonadota;c__Gemmatimonadetes;o__Gemmatimonadales;f__Gemmatimonadaceae	present	TRUE	MQ	absent	present	absent	80	60	0.05	240	2.4	17000	0.6
EnvBac_Soil_Wchmk_E07_scBac_plate.C	1M	novseq 6000	PRJNA1052777	SAMN38845204	3300071266	MDA	Soil	OANOT	p__Verrucomicrobiota;c__Verrucomicrobiae;o__Opitutales;f__Opitutaceae	absent	FALSE	LQ	absent	absent	absent	20	12	0.56	59	0.53	12000	0.63
EnvBac_Soil_Wchmk_B08_scBac_plate.C	1M	novseq 6000	PRJNA1052778	SAMN38845182	3300071267	MDA	Soil	OANOZ	unassigned	present	FALSE	LQ	absent	present	absent	15	8	0	78	0.54	8300	0.42
EnvBac_Soil_WGAX_A10_scBac_plate.C	1M	novseq 6000	PRJNA1052779	SAMN38845230	3300071278	WGAX	Soil	OANPO	p__Bacteroidota;c__Bacteroidia;o__NS11-12g;f__	absent	FALSE	LQ	absent	absent	absent	15	9.5	0.02	28	0.37	28000	0.37
EnvBac_Soil_WGAX_B10_scBac_plate.C	1M	novseq 6000	PRJNA1052780	SAMN38845183	3300071234	WGAX	Soil	OANPP	unassigned	absent	FALSE	LQ	absent	absent	absent	0	5.2	0	1	0.01	7700	0.59
EnvBac_Soil_WGAX_C10_scBac_plate.C	1M	novseq 6000	PRJNA1052781	SAMN38845147	3300071235	WGAX	Soil	OANPS	unassigned	present	FALSE	LQ	absent	present	absent	40	15	0.04	71	0.75	18000	0.65
EnvBac_Soil_WGAX_D10_scBac_plate.C	1M	novseq 6000	PRJNA1052782	SAMN38845253	3300071236	WGAX	Soil	OANPT	unassigned	absent	FALSE	LQ	absent	absent	absent	5	5.5	0.04	13	0.19	35000	0.66
EnvBac_Soil_WGAX_E10_scBac_plate.C	1M	novseq 6000	PRJNA1052783	SAMN38845184	3300071291	WGAX	Soil	OANPU	unassigned	absent	FALSE	LQ	absent	absent	absent	10	6.6	0	20	0.18	12000	0.64
EnvBac_Soil_WGAX_F10_scBac_plate.C	1M	novseq 6000	PRJNA1052784	SAMN38845244	3300071237	WGAX	Soil	OANPW	p__Actinobacteriota;c__Thermoleophilia;o__Gaiellales;f__Gaiellaceae	absent	FALSE	LQ	absent	absent	absent	55	17	0.25	49	0.84	48000	0.68
EnvBac_Soil_WGAX_C11_scBac_plate.C	1M	novseq 6000	PRJNA1052785	SAMN38845164	3300071293	WGAX	Soil	OANSB	unassigned	absent	FALSE	LQ	absent	absent	absent	5	11	0	21	0.27	31000	0.4
EnvBac_Soil_WGAX_D11_scBac_plate.C	1M	novseq 6000	PRJNA1052786	SAMN38845214	3300071294	WGAX	Soil	OANSC	unassigned	absent	FALSE	LQ	absent	absent	absent	0	2.4	0.02	2	0.02	14000	0.62
EnvBac_Water_edMDA_A04_scBac_plate.A	1M	novseq 6000	PRJNA1052822	SAMN38845250	3300071190	MDA	Water	OANSP	unassigned	absent	TRUE	LQ	absent	absent	absent	45	15	0	54	0.42	10000	0.38
EnvBac_Water_edMDA_B04_scBac_plate.A	1M	novseq 6000	PRJNA1052823	SAMN38845158	3300071292	MDA	Water	OANSS	p__Bacteroidota;c__Bacteroidia;o__Flavobacteriales;f__Flavobacteriaceae	absent	TRUE	LQ	absent	absent	absent	40	11	0	49	0.4	12000	0.38
EnvBac_Water_edMDA_C04_scBac_plate.A	1M	novseq 6000	PRJNA1052824	SAMN38845226	3300071191	MDA	Water	OANST	p__Proteobacteria;c__Gammaproteobacteria;o__Chromatiales;f__Sedimenticolaceae	present	TRUE	LQ	absent	absent	present	20	22	0.14	48	0.46	14000	0.47
EnvBac_Water_edMDA_D04_scBac_plate.A	1M	novseq 6000	PRJNA1052825	SAMN38845217	3300071192	MDA	Water	OANSU	p__Bacteroidota;c__Rhodothermia;o__Balneolales;f__Balneolaceae	present	TRUE	LQ	absent	absent	absent	30	19	0	70	0.66	15000	0.41
EnvBac_Water_edMDA_F04_scBac_plate.A	1M	novseq 6000	PRJNA1052826	SAMN38845193	3300071193	MDA	Water	OANSX	unassigned	absent	TRUE	LQ	absent	present	absent	30	10	0.01	30	0.28	13000	0.5
EnvBac_Water_edMDA_G04_scBac_plate.A	1M	novseq 6000	PRJNA1052827	SAMN38845227	3300071280	MDA	Water	OANSY	p__Proteobacteria;c__Gammaproteobacteria;o__Burkholderiales;f__Methylophilaceae	present	TRUE	LQ	absent	absent	absent	40	26	0.03	23	0.26	15000	0.35
EnvBac_Water_edMDA_H04_scBac_plate.A	1M	novseq 6000	PRJNA1052828	SAMN38845177	3300071281	MDA	Water	OANSZ	p__Proteobacteria;c__Gammaproteobacteria;o__Burkholderiales;f__Methylophilaceae	present	TRUE	LQ	absent	absent	absent	35	17	0	27	0.28	13000	0.34
EnvBac_Water_edMDA_A05_scBac_plate.A	1M	novseq 6000	PRJNA1052829	SAMN38845252	3300071194	MDA	Water	OANTA	unassigned	absent	TRUE	LQ	absent	absent	absent	0	8.6	0	30	0.22	10000	0.45
EnvBac_Water_edMDA_C05_scBac_plate.A	1M	novseq 6000	PRJNA1052830	SAMN38845167	3300071195	MDA	Water	OANTC	p__Proteobacteria;c__Alphaproteobacteria;o__Puniceispirillales;f__UBA1172	absent	TRUE	LQ	absent	present	absent	45	25	0.01	54	0.58	16000	0.47
EnvBac_Water_edMDA_E05_scBac_plate.A	1M	novseq 6000	PRJNA1052831	SAMN38845228	3300071196	MDA	Water	OANTH	p__Bacteroidota;c__Bacteroidia;o__Flavobacteriales;f__Schleiferiaceae	absent	TRUE	LQ	absent	absent	absent	20	13	0	38	0.39	14000	0.47
EnvBac_Water_edMDA_F05_scBac_plate.A	1M	novseq 6000	PRJNA1052832	SAMN38845246	3300071238	MDA	Water	OANTN	p__Proteobacteria;c__Gammaproteobacteria;o__Pseudomonadales;f__Litoricolaceae	absent	TRUE	LQ	absent	absent	absent	20	20	0	54	0.4	11000	0.49
EnvBac_Water_edMDA_G05_scBac_plate.A	1M	novseq 6000	PRJNA1052833	SAMN38845165	3300071197	MDA	Water	OANTO	unassigned	absent	TRUE	LQ	absent	present	absent	25	8.4	0	32	0.23	10000	0.57
EnvBac_Water_edMDA_H05_scBac_plate.A	1M	novseq 6000	PRJNA1052834	SAMN38845206	3300071239	MDA	Water	OANTP	p__Bacteroidota;c__Bacteroidia;o__Flavobacteriales;f__Schleiferiaceae	absent	TRUE	LQ	absent	absent	absent	15	8.6	0.01	33	0.28	12000	0.45
EnvBac_Water_edMDA_A06_scBac_plate.A	1M	novseq 6000	PRJNA1052835	SAMN38845236	3300071181	MDA	Water	OANTS	p__Proteobacteria;c__Alphaproteobacteria;o__Pelagibacterales;f__Pelagibacteraceae	present	TRUE	MQ	absent	absent	absent	65	53	0.09	35	0.65	33000	0.3
EnvBac_Water_edMDA_B06_scBac_plate.A	1M	novseq 6000	PRJNA1052836	SAMN38845216	3300071182	MDA	Water	OANTT	p__Bacteroidota;c__Bacteroidia;o__Flavobacteriales;f__Flavobacteriaceae	absent	TRUE	LQ	absent	absent	absent	40	13	0	35	0.26	10000	0.43
EnvBac_Water_edMDA_C06_scBac_plate.A	1M	novseq 6000	PRJNA1052837	SAMN38845207	3300071183	MDA	Water	OANTU	p__Proteobacteria;c__Gammaproteobacteria;o__Enterobacterales;f__Alteromonadaceae	absent	TRUE	LQ	absent	present	absent	20	14	0	55	0.35	7400	0.4
EnvBac_Water_edMDA_E06_scBac_plate.A	1M	novseq 6000	PRJNA1052838	SAMN38845218	3300071184	MDA	Water	OANTX	p__Bacteroidota;c__Bacteroidia;o__Flavobacteriales;f__Flavobacteriaceae	absent	TRUE	LQ	absent	absent	absent	30	16	0.01	43	0.31	9500	0.4
EnvBac_Water_edMDA_F06_scBac_plate.A	1M	novseq 6000	PRJNA1052839	SAMN38845150	3300071185	MDA	Water	OANTY	p__Bacteroidota;c__Bacteroidia;o__Flavobacteriales;f__Flavobacteriaceae	present	TRUE	LQ	absent	present	present	30	22	0	60	0.49	12000	0.39
EnvBac_Water_edMDA_G06_scBac_plate.A	1M	novseq 6000	PRJNA1052840	SAMN38845248	3300071186	MDA	Water	OANTZ	unassigned	present	TRUE	LQ	absent	absent	absent	5	7.1	0	18	0.2	14000	0.6
EnvBac_Water_edMDA_H06_scBac_plate.A	1M	novseq 6000	PRJNA1052841	SAMN38845235	3300071187	MDA	Water	OANUA	p__Proteobacteria;c__Alphaproteobacteria;o__Pelagibacterales;f__Pelagibacteraceae	absent	TRUE	LQ	absent	absent	absent	70	42	0.06	65	0.62	13000	0.29
EnvBac_Soil_edMDA_A08_scBac_plate.A	1M	novseq 6000	PRJNA1052842	SAMN38845139	3300071188	MDA	Soil	OANUB	p__Acidobacteriota;c__Vicinamibacteria;o__Vicinamibacterales;f__UBA2999	present	TRUE	LQ	absent	present	absent	45	25	0.13	89	1.3	32000	0.62
EnvBac_Soil_edMDA_B08_scBac_plate.A	1M	novseq 6000	PRJNA1052843	SAMN38845188	3300071189	MDA	Soil	OANUC	unassigned	absent	TRUE	LQ	absent	present	absent	10	7.9	0.04	25	0.37	27000	0.63
EnvBac_Soil_edMDA_D08_scBac_plate.A	1M	novseq 6000	PRJNA1052844	SAMN38845222	3300071240	MDA	Soil	OANUH	unassigned	present	TRUE	LQ	absent	absent	absent	0	4.6	0	12	0.19	46000	0.65
EnvBac_Soil_edMDA_E08_scBac_plate.A	1M	novseq 6000	PRJNA1052845	SAMN38845209	3300071241	MDA	Soil	OANUN	unassigned	present	TRUE	LQ	absent	absent	absent	5	6.9	0.01	26	0.3	18000	0.42
EnvBac_Soil_edMDA_F08_scBac_plate.A	1M	novseq 6000	PRJNA1052846	SAMN38845239	3300071242	MDA	Soil	OANUO	p__Proteobacteria;c__Alphaproteobacteria;o__Sphingomonadales;f__Sphingomonadaceae	present	TRUE	LQ	absent	present	absent	50	23	0.02	53	0.8	38000	0.66
EnvBac_Soil_edMDA_B09_scBac_plate.A	1M	novseq 6000	PRJNA1052847	SAMN38845143	3300071198	MDA	Soil	OANUW	p__Gemmatimonadota;c__Gemmatimonadetes;o__Gemmatimonadales;f__Gemmatimonadaceae	absent	TRUE	LQ	absent	present	absent	55	47	0	90	1.5	35000	0.61
EnvBac_Soil_edMDA_C09_scBac_plate.A	1M	novseq 6000	PRJNA1052848	SAMN38845173	3300071199	MDA	Soil	OANUX	unassigned	absent	TRUE	LQ	absent	absent	absent	25	6.4	0.02	23	0.22	20000	0.65
EnvBac_Soil_edMDA_D09_scBac_plate.A	1M	novseq 6000	PRJNA1052849	SAMN38845142	3300071200	MDA	Soil	OANUY	unassigned	present	TRUE	LQ	absent	absent	absent	25	8.9	0	40	0.43	26000	0.64
EnvBac_Soil_edMDA_E09_scBac_plate.A	1M	novseq 6000	PRJNA1052850	SAMN38845240	3300071201	MDA	Soil	OANUZ	unassigned	absent	TRUE	LQ	absent	absent	absent	0	3	0	1	0.05	53000	0.64
EnvBac_Soil_edMDA_F09_scBac_plate.A	1M	novseq 6000	PRJNA1052787	SAMN38845154	3300071243	MDA	Soil	OANWA	unassigned	absent	TRUE	LQ	absent	absent	present	5	11	0	36	0.35	14000	0.47
EnvBac_Soil_edMDA_G09_scBac_plate.A	1M	novseq 6000	PRJNA1052788	SAMN38845229	3300071244	MDA	Soil	OANWB	unassigned	absent	TRUE	LQ	absent	absent	absent	5	6.2	0.26	38	0.2	6100	0.44
EnvBac_Water_PTA_D06_scBac_plate.B	20M	novseq 6000	PRJNA1052789	SAMN38845241	3300071202	PTA	Water	OAHZZ	p__Proteobacteria;c__Gammaproteobacteria;o__Pseudomonadales;f__Nitrincolaceae	present	TRUE	HQ	absent	present	present	90	100	3.4	100	3.3	150000	0.51
EnvBac_Water_WGAX_E12_scBac_plate.B	20M	novseq 6000	PRJNA1052790	SAMN38845225	3300071203	WGAX	Water	OANAA	p__Bacteroidota;c__Bacteroidia;o__Flavobacteriales;f__Schleiferiaceae	present	FALSE	LQ	absent	present	absent	40	34	0.03	72	0.9	18000	0.45
EnvBac_Water_PTA_A03_scBac_plate.B	20M	novseq 6000	PRJNA1052791	SAMN38845175	3300071204	PTA	Water	OANAB	p__Proteobacteria;c__Gammaproteobacteria;o__Pseudomonadales;f__HTCC2089	present	TRUE	MQ	absent	present	present	85	95	8.3	210	3.3	43000	0.62
EnvBac_Water_PTA_B03_scBac_plate.B	20M	novseq 6000	PRJNA1052792	SAMN38845155	3300071245	PTA	Water	OANAC	p__Bacteroidota;c__Bacteroidia;o__Flavobacteriales;f__Flavobacteriaceae	present	TRUE	MQ	absent	present	present	90	81	9.8	200	2.3	29000	0.38
EnvBac_Water_PTA_C03_scBac_plate.B	20M	novseq 6000	PRJNA1052793	SAMN38845156	3300071205	PTA	Water	OANAG	p__Actinobacteriota;c__Actinomycetia;o__Actinomycetales;f__Microbacteriaceae	present	TRUE	MQ	absent	present	present	95	74	7.3	160	1.6	49000	0.55
EnvBac_Water_PTA_D03_scBac_plate.B	20M	novseq 6000	PRJNA1052794	SAMN38845251	3300071206	PTA	Water	OANAH	p__Proteobacteria;c__Gammaproteobacteria;o__Enterobacterales;f__Alteromonadaceae	present	TRUE	MQ	absent	present	present	95	89	6.5	260	2.7	18000	0.41
EnvBac_Water_PTA_E03_scBac_plate.B	20M	novseq 6000	PRJNA1052795	SAMN38845210	3300071246	PTA	Water	OANAN	p__Actinobacteriota;c__Acidimicrobiia;o__Acidimicrobiales;f__UBA11606	absent	TRUE	MQ	absent	absent	present	95	73	6.7	250	2.2	14000	0.63
EnvBac_Water_PTA_F03_scBac_plate.B	20M	novseq 6000	PRJNA1052796	SAMN38845157	3300071247	PTA	Water	OANAO	p__Proteobacteria;c__Alphaproteobacteria;o__Pelagibacterales;f__Pelagibacteraceae	present	TRUE	MQ	absent	present	absent	85	77	6.7	150	1.6	47000	0.34
EnvBac_Water_PTA_G03_scBac_plate.B	20M	novseq 6000	PRJNA1052797	SAMN38845159	3300071207	PTA	Water	OANAP	p__Proteobacteria;c__Gammaproteobacteria;o__UBA4575;f__UBA4575	present	TRUE	MQ	absent	present	absent	75	65	2.1	99	1.2	89000	0.43
EnvBac_Water_PTA_H03_scBac_plate.B	20M	novseq 6000	PRJNA1052798	SAMN38845243	3300071282	PTA	Water	OANAS	p__Proteobacteria;c__Gammaproteobacteria;o__Burkholderiales;f__Methylophilaceae	present	TRUE	MQ	absent	present	present	90	77	6	160	1.6	57000	0.38
EnvBac_Water_PTA_A04_scBac_plate.B	20M	novseq 6000	PRJNA1052799	SAMN38845163	3300071248	PTA	Water	OANAT	p__Proteobacteria;c__Alphaproteobacteria;o__Pelagibacterales;f__Pelagibacteraceae	absent	TRUE	LQ	absent	present	absent	90	85	10	220	1.5	11000	0.32
EnvBac_Water_PTA_B04_scBac_plate.B	20M	novseq 6000	PRJNA1052800	SAMN38845160	3300071208	PTA	Water	OANAU	p__Proteobacteria;c__Alphaproteobacteria;o__HIMB59;f__HIMB59	present	TRUE	MQ	absent	present	absent	95	85	6.4	110	1.7	200000	0.35
EnvBac_Water_PTA_C04_scBac_plate.B	20M	novseq 6000	PRJNA1052801	SAMN38845194	3300071249	PTA	Water	OANAW	p__Proteobacteria;c__Gammaproteobacteria;o__UBA4575;f__UBA4575	absent	TRUE	LQ	absent	present	present	40	55	11	150	1.2	12000	0.42
EnvBac_Water_PTA_D04_scBac_plate.B	20M	novseq 6000	PRJNA1052802	SAMN38845211	3300071209	PTA	Water	OANAX	p__Bacteroidota;c__Bacteroidia;o__Flavobacteriales;f__Flavobacteriaceae	present	TRUE	MQ	absent	present	absent	95	97	8.4	160	2.6	57000	0.4
EnvBac_Water_PTA_E04_scBac_plate.B	20M	novseq 6000	PRJNA1052803	SAMN38845212	3300071210	PTA	Water	OANAY	p__Bacteroidota;c__Bacteroidia;o__Flavobacteriales;f__Flavobacteriaceae	present	TRUE	MQ	absent	present	absent	95	100	6.4	130	2.6	72000	0.37
EnvBac_Water_PTA_F04_scBac_plate.B	20M	novseq 6000	PRJNA1052804	SAMN38845178	3300071250	PTA	Water	OANAZ	p__Proteobacteria;c__Alphaproteobacteria;o__Pelagibacterales;f__Pelagibacteraceae	absent	TRUE	MQ	absent	present	present	85	97	7.1	160	1.6	32000	0.33
EnvBac_Water_PTA_G04_scBac_plate.B	20M	novseq 6000	PRJNA1052805	SAMN38845179	3300071251	PTA	Water	OANBA	p__Proteobacteria;c__Gammaproteobacteria;o__Chromatiales;f__Sedimenticolaceae	absent	TRUE	MQ	absent	present	present	45	85	8.3	200	2	17000	0.47
EnvBac_Water_PTA_H04_scBac_plate.B	20M	novseq 6000	PRJNA1052806	SAMN38845176	3300071211	PTA	Water	OANBB	p__Proteobacteria;c__Gammaproteobacteria;o__Burkholderiales;f__Methylophilaceae	present	TRUE	MQ	absent	present	absent	95	89	8.2	130	1.7	280000	0.37
EnvBac_Water_PTA_A05_scBac_plate.B	20M	novseq 6000	PRJNA1052807	SAMN38845215	3300071212	PTA	Water	OANBC	p__Actinobacteriota;c__Actinomycetia;o__Actinomycetales;f__Microbacteriaceae	present	TRUE	HQ	absent	present	present	100	93	3.6	93	1.5	940000	0.52
EnvBac_Water_PTA_B05_scBac_plate.B	20M	novseq 6000	PRJNA1052808	SAMN38845205	3300071213	PTA	Water	OANBG	p__Proteobacteria;c__Gammaproteobacteria;o__Pseudomonadales;f__Halieaceae	present	TRUE	HQ	absent	present	present	100	100	4.1	100	3.3	2800000	0.56
EnvBac_Water_PTA_C05_scBac_plate.B	20M	novseq 6000	PRJNA1052809	SAMN38845237	3300071214	PTA	Water	OANBH	p__Proteobacteria;c__Alphaproteobacteria;o__Rhodobacterales;f__Rhodobacteraceae	present	TRUE	HQ	absent	present	present	95	96	4.8	190	3.1	58000	0.49
EnvBac_Water_PTA_D05_scBac_plate.B	20M	novseq 6000	PRJNA1052810	SAMN38845247	3300071252	PTA	Water	OANBN	p__Proteobacteria;c__Gammaproteobacteria;o__Enterobacterales;f__Alteromonadaceae	present	TRUE	MQ	absent	present	absent	90	82	1.9	150	2.4	28000	0.4
EnvBac_Water_PTA_E05_scBac_plate.B	20M	novseq 6000	PRJNA1052811	SAMN38845242	3300071215	PTA	Water	OANBO	p__Proteobacteria;c__Alphaproteobacteria;o__Rhodobacterales;f__Rhodobacteraceae	present	TRUE	HQ	absent	present	present	100	100	3	180	3	40000	0.49
EnvBac_Water_PTA_F05_scBac_plate.B	20M	novseq 6000	PRJNA1052812	SAMN38845168	3300071253	PTA	Water	OANBP	p__Bacteroidota;c__Bacteroidia;o__Flavobacteriales;f__Schleiferiaceae	present	TRUE	MQ	absent	present	present	100	100	6.7	160	2.5	47000	0.45
EnvBac_Water_PTA_G05_scBac_plate.B	20M	novseq 6000	PRJNA1052813	SAMN38845219	3300071216	PTA	Water	OANBS	p__Proteobacteria;c__Alphaproteobacteria;o__Rhodobacterales;f__Rhodobacteraceae	present	TRUE	MQ	absent	present	present	90	100	8.3	140	2.9	130000	0.53
EnvBac_Water_PTA_H05_scBac_plate.B	20M	novseq 6000	PRJNA1052814	SAMN38845221	3300071217	PTA	Water	OANBT	p__Proteobacteria;c__Alphaproteobacteria;o__Rickettsiales;f__	present	TRUE	MQ	absent	present	absent	100	94	6.3	140	2.8	51000	0.42
EnvBac_Water_PTA_A06_scBac_plate.B	20M	novseq 6000	PRJNA1052815	SAMN38845170	3300071254	PTA	Water	OANBU	p__Bacteroidota;c__Bacteroidia;o__Flavobacteriales;f__Schleiferiaceae	present	TRUE	LQ	absent	present	present	85	82	12	270	2.6	20000	0.44
EnvBac_Water_PTA_B06_scBac_plate.B	20M	novseq 6000	PRJNA1052816	SAMN38845224	3300071283	PTA	Water	OANBW	p__Proteobacteria;c__Alphaproteobacteria;o__Pelagibacterales;f__Pelagibacteraceae	present	TRUE	MQ	absent	absent	absent	85	89	9.1	190	1.8	27000	0.32
EnvBac_Water_PTA_C06_scBac_plate.B	20M	novseq 6000	PRJNA1052817	SAMN38845140	3300071218	PTA	Water	OANBX	p__Bacteroidota;c__Rhodothermia;o__Balneolales;f__Balneolaceae	present	TRUE	MQ	absent	absent	absent	80	76	6.1	120	1.8	77000	0.45
EnvBac_Water_Wchmk_A09_scBac_plate.B	20M	novseq 6000	PRJNA1052818	SAMN38845172	3300071274	MDA	Water	OANCC	p__Proteobacteria;c__Alphaproteobacteria;o__Pelagibacterales;f__Pelagibacteraceae	absent	FALSE	MQ	absent	present	absent	50	56	0.02	85	0.73	13000	0.3
EnvBac_Water_Wchmk_B09_scBac_plate.B	20M	novseq 6000	PRJNA1052819	SAMN38845152	3300071284	MDA	Water	OANCG	p__Bacteroidota;c__Bacteroidia;o__Flavobacteriales;f__Flavobacteriaceae	absent	FALSE	LQ	absent	absent	absent	30	41	0.08	100	0.93	14000	0.4
EnvBac_Water_Wchmk_C09_scBac_plate.B	20M	novseq 6000	PRJNA1052820	SAMN38845238	3300071255	MDA	Water	OANCH	p__Bacteroidota;c__Bacteroidia;o__Cytophagales;f__Cyclobacteriaceae	present	FALSE	LQ	absent	absent	present	20	23	0.23	140	0.79	7100	0.42
EnvBac_Water_Wchmk_D09_scBac_plate.B	20M	novseq 6000	PRJNA1052821	SAMN38845249	3300071219	MDA	Water	OANCN	p__Proteobacteria;c__Gammaproteobacteria;o__PS1;f__Thioglobaceae	absent	FALSE	LQ	absent	absent	absent	40	48	0.2	79	0.6	9500	0.36
EnvBac_Water_Wchmk_E09_scBac_plate.B	20M	novseq 6000	PRJNA1052852	SAMN38845174	3300071285	MDA	Water	OANCO	p__Bacteroidota;c__Bacteroidia;o__Flavobacteriales;f__Flavobacteriaceae	present	FALSE	LQ	absent	absent	absent	55	40	0.21	120	0.96	11000	0.35
EnvBac_Water_Wchmk_F09_scBac_plate.B	20M	novseq 6000	PRJNA1052853	SAMN38845190	3300071286	MDA	Water	OANCP	p__Actinobacteriota;c__Actinomycetia;o__Actinomycetales;f__Microbacteriaceae	absent	FALSE	LQ	absent	present	present	60	30	0.33	89	0.6	8700	0.49
EnvBac_Water_Wchmk_G09_scBac_plate.B	20M	novseq 6000	PRJNA1052854	SAMN38845161	3300071287	MDA	Water	OANCS	p__Bacteroidota;c__Bacteroidia;o__Flavobacteriales;f__Flavobacteriaceae	present	FALSE	LQ	absent	absent	absent	50	34	0.54	83	0.76	14000	0.38
EnvBac_Water_Wchmk_H09_scBac_plate.B	20M	novseq 6000	PRJNA1052855	SAMN38845162	3300071220	MDA	Water	OANCT	p__Bacteroidota;c__Bacteroidia;o__Flavobacteriales;f__Schleiferiaceae	present	FALSE	LQ	absent	absent	present	30	30	0.18	97	0.78	10000	0.45
EnvBac_Water_Wchmk_A10_scBac_plate.B	20M	novseq 6000	PRJNA1052856	SAMN38845180	3300071256	MDA	Water	OANCU	p__Actinobacteriota;c__Actinomycetia;o__Actinomycetales;f__Microbacteriaceae	absent	FALSE	LQ	absent	present	absent	40	16	0.03	49	0.4	12000	0.58
EnvBac_Water_Wchmk_B10_scBac_plate.B	20M	novseq 6000	PRJNA1052857	SAMN38845192	3300071221	MDA	Water	OANCW	p__Bacteroidota;c__Bacteroidia;o__Flavobacteriales;f__Flavobacteriaceae	absent	FALSE	LQ	absent	present	absent	60	19	0.44	69	0.48	9400	0.46
EnvBac_Water_Wchmk_C10_scBac_plate.B	20M	novseq 6000	PRJNA1052858	SAMN38845181	3300071257	MDA	Water	OANCX	p__Proteobacteria;c__Alphaproteobacteria;o__Rhodobacterales;f__Rhodobacteraceae	present	FALSE	LQ	absent	present	absent	10	23	0.03	110	0.83	10000	0.49
EnvBac_Water_Wchmk_D10_scBac_plate.B	20M	novseq 6000	PRJNA1052859	SAMN38845186	3300071222	MDA	Water	OANCY	p__Bacteroidota;c__Bacteroidia;o__Flavobacteriales;f__Flavobacteriaceae	present	FALSE	MQ	absent	absent	absent	65	51	0.04	96	1.1	18000	0.41
EnvBac_Water_Wchmk_E10_scBac_plate.B	20M	novseq 6000	PRJNA1052860	SAMN38845234	3300071258	MDA	Water	OANCZ	p__Proteobacteria;c__Alphaproteobacteria;o__Rhodobacterales;f__Rhodobacteraceae	absent	FALSE	LQ	absent	present	absent	45	21	0.06	73	0.64	16000	0.56
EnvBac_Water_Wchmk_F10_scBac_plate.B	20M	novseq 6000	PRJNA1052861	SAMN38845166	3300071259	MDA	Water	OANGA	p__Proteobacteria;c__Gammaproteobacteria;o__Chromatiales;f__Sedimenticolaceae	absent	FALSE	LQ	absent	absent	absent	30	26	0.11	75	0.53	8900	0.47
EnvBac_Water_Wchmk_G10_scBac_plate.B	20M	novseq 6000	PRJNA1052862	SAMN38845187	3300071223	MDA	Water	OANGB	p__Proteobacteria;c__Alphaproteobacteria;o__Rhodobacterales;f__Rhodobacteraceae	absent	FALSE	LQ	absent	present	absent	45	20	0.17	100	0.77	9600	0.48
EnvBac_Water_Wchmk_H10_scBac_plate.B	20M	novseq 6000	PRJNA1052863	SAMN38845223	3300071275	MDA	Water	OANGC	p__Proteobacteria;c__Gammaproteobacteria;o__Burkholderiales;f__Methylophilaceae	present	FALSE	LQ	absent	absent	absent	35	38	0.76	89	0.57	9100	0.35
EnvBac_Water_WGAX_A11_scBac_plate.B	20M	novseq 6000	PRJNA1052864	SAMN38845169	3300071260	WGAX	Water	OANGG	p__Proteobacteria;c__Gammaproteobacteria;o__Pseudomonadales;f__Nitrincolaceae	present	FALSE	LQ	absent	present	present	50	49	0.72	110	1.5	22000	0.51
EnvBac_Water_WGAX_B11_scBac_plate.B	20M	novseq 6000	PRJNA1052865	SAMN38845220	3300071224	WGAX	Water	OANGH	p__Bacteroidota;c__Bacteroidia;o__Cytophagales;f__Cyclobacteriaceae	absent	FALSE	LQ	absent	absent	present	50	27	0	110	0.83	9000	0.41
EnvBac_Water_WGAX_C11_scBac_plate.B	20M	novseq 6000	PRJNA1052866	SAMN38845208	3300071225	WGAX	Water	OANGN	p__Proteobacteria;c__Alphaproteobacteria;o__Rhodobacterales;f__Rhodobacteraceae	present	FALSE	LQ	absent	present	absent	65	24	0	88	0.76	11000	0.5
EnvBac_Water_WGAX_D11_scBac_plate.B	20M	novseq 6000	PRJNA1052867	SAMN38845171	3300071276	WGAX	Water	OANGO	p__Proteobacteria;c__Alphaproteobacteria;o__HIMB59;f__HIMB59	absent	FALSE	LQ	absent	absent	present	15	19	0.52	60	0.49	12000	0.42
EnvBac_Water_WGAX_E11_scBac_plate.B	20M	novseq 6000	PRJNA1052868	SAMN38845191	3300071261	WGAX	Water	OANGP	p__Proteobacteria;c__Gammaproteobacteria;o__Pseudomonadales;f__DSM-100316	absent	FALSE	LQ	absent	absent	absent	15	21	0.05	72	0.64	13000	0.46
EnvBac_Water_WGAX_F11_scBac_plate.B	20M	novseq 6000	PRJNA1052869	SAMN38845151	3300071262	WGAX	Water	OANGS	unassigned	absent	FALSE	LQ	absent	absent	absent	5	8.8	0	37	0.21	6800	0.49
EnvBac_Water_WGAX_G11_scBac_plate.B	20M	novseq 6000	PRJNA1052870	SAMN38845141	3300071226	WGAX	Water	OANGT	p__Bacteroidota;c__Bacteroidia;o__Flavobacteriales;f__Schleiferiaceae	absent	FALSE	LQ	absent	absent	absent	30	10	0.43	59	0.31	5500	0.46
EnvBac_Water_WGAX_H11_scBac_plate.B	20M	novseq 6000	PRJNA1052871	SAMN38845189	3300071263	WGAX	Water	OANGU	p__Actinobacteriota;c__Actinomycetia;o__Actinomycetales;f__Microbacteriaceae	absent	FALSE	LQ	absent	absent	absent	25	10	0	25	0.14	7600	0.54
EnvBac_Water_WGAX_A12_scBac_plate.B	20M	novseq 6000	PRJNA1052872	SAMN38845153	3300071277	WGAX	Water	OANGW	p__Bacteroidota;c__Bacteroidia;o__Flavobacteriales;f__Flavobacteriaceae	absent	FALSE	LQ	absent	absent	absent	60	31	0	71	0.81	17000	0.36
EnvBac_Water_WGAX_B12_scBac_plate.B	20M	novseq 6000	PRJNA1052873	SAMN38845144	3300071227	WGAX	Water	OANGX	p__Proteobacteria;c__Gammaproteobacteria;o__Pseudomonadales;f__	present	FALSE	MQ	absent	absent	present	75	58	0.09	79	1.6	30000	0.46
EnvBac_Water_WGAX_C12_scBac_plate.B	20M	novseq 6000	PRJNA1052874	SAMN38845213	3300071228	WGAX	Water	OANGY	p__Proteobacteria;c__Gammaproteobacteria;o__Pseudomonadales;f__Pseudohongiellaceae	present	FALSE	LQ	absent	present	absent	55	35	0.04	89	1.1	20000	0.53
EnvBac_Water_WGAX_D12_scBac_plate.B	20M	novseq 6000	PRJNA1052875	SAMN38845203	3300071229	WGAX	Water	OANGZ	p__Proteobacteria;c__Alphaproteobacteria;o__Rhodobacterales;f__Rhodobacteraceae	present	FALSE	LQ	absent	present	absent	25	25	0.05	55	0.72	19000	0.54
EnvBac_Water_WGAX_F12_scBac_plate.B	20M	novseq 6000	PRJNA1052876	SAMN38845231	3300071230	WGAX	Water	OANHA	p__Bacteroidota;c__Bacteroidia;o__Flavobacteriales;f__Schleiferiaceae	present	FALSE	LQ	absent	absent	absent	20	19	0.01	51	0.53	13000	0.45
EnvBac_Water_WGAX_G12_scBac_plate.B	20M	novseq 6000	PRJNA1052877	SAMN38845145	3300071264	WGAX	Water	OANHB	unassigned	absent	FALSE	LQ	absent	present	absent	10	16	0.03	67	0.57	13000	0.46
EnvBac_Water_WGAX_H12_scBac_plate.B	20M	novseq 6000	PRJNA1052878	SAMN38845232	3300071265	WGAX	Water	OANHC	p__Proteobacteria;c__Gammaproteobacteria;o__Chromatiales;f__Sedimenticolaceae	absent	FALSE	LQ	absent	present	present	20	15	0	47	0.34	9700	0.46
EnvBac_Soil_PTA_G02_scBac_plate.C	20M	novseq 6000	PRJNA1052771	SAMN38845245	3300071288	PTA	Soil	OANHT	p__Acidobacteriota;c__Vicinamibacteria;o__Vicinamibacterales;f__UBA2999	absent	TRUE	MQ	absent	present	present	65	58	9.6	610	4.2	9400	0.63
EnvBac_Soil_PTA_B04_scBac_plate.C	20M	novseq 6000	PRJNA1052772	SAMN38845146	3300071289	PTA	Soil	OANNN	p__Bacteroidota;c__Bacteroidia;o__NS11-12g;f__	present	TRUE	MQ	absent	present	present	80	76	9.5	340	3.3	15000	0.37
EnvBac_Soil_PTA_F04_scBac_plate.C	20M	novseq 6000	PRJNA1052773	SAMN38845148	3300071231	PTA	Soil	OANNT	p__Proteobacteria;c__Gammaproteobacteria;o__Burkholderiales;f__UKL13-2	present	TRUE	MQ	absent	present	absent	95	81	1.6	340	5.2	31000	0.67
EnvBac_Soil_PTA_A05_scBac_plate.C	20M	novseq 6000	PRJNA1052774	SAMN38845149	3300071290	PTA	Soil	OANNX	p__Proteobacteria;c__Gammaproteobacteria;o__Nevskiales;f__Nevskiaceae	present	TRUE	LQ	absent	present	absent	95	88	10	390	6.4	36000	0.63
EnvBac_Soil_PTA_B05_scBac_plate.C	20M	novseq 6000	PRJNA1052775	SAMN38845185	3300071232	PTA	Soil	OANNY	p__Proteobacteria;c__Gammaproteobacteria;o__Burkholderiales;f__SG8-39	present	TRUE	MQ	absent	present	present	80	84	8.4	400	5	22000	0.61
EnvBac_Soil_PTA_C05_scBac_plate.C	20M	novseq 6000	PRJNA1052776	SAMN38845233	3300071233	PTA	Soil	OANNZ	p__Gemmatimonadota;c__Gemmatimonadetes;o__Gemmatimonadales;f__Gemmatimonadaceae	present	TRUE	MQ	absent	present	present	90	85	3	300	3.6	27000	0.6
EnvBac_Soil_Wchmk_E07_scBac_plate.C	20M	novseq 6000	PRJNA1052777	SAMN38845204	3300071266	MDA	Soil	OANOT	p__Verrucomicrobiota;c__Verrucomicrobiae;o__Opitutales;f__Opitutaceae	present	FALSE	LQ	absent	absent	absent	30	19	0.79	100	0.98	13000	0.64
EnvBac_Soil_Wchmk_B08_scBac_plate.C	20M	novseq 6000	PRJNA1052778	SAMN38845182	3300071267	MDA	Soil	OANOZ	p__Bacteroidota;c__Bacteroidia;o__Sphingobacteriales;f__Sphingobacteriaceae	absent	FALSE	LQ	absent	present	absent	35	14	0.02	150	1	8500	0.43
EnvBac_Soil_WGAX_A10_scBac_plate.C	20M	novseq 6000	PRJNA1052779	SAMN38845230	3300071278	WGAX	Soil	OANPO	p__Bacteroidota;c__Bacteroidia;o__NS11-12g;f__	absent	FALSE	LQ	absent	absent	present	20	20	0.22	52	0.68	19000	0.37
EnvBac_Soil_WGAX_B10_scBac_plate.C	20M	novseq 6000	PRJNA1052780	SAMN38845183	3300071234	WGAX	Soil	OANPP	unassigned	absent	FALSE	LQ	absent	absent	absent	5	4.9	0.03	17	0.14	10000	0.66
EnvBac_Soil_WGAX_C10_scBac_plate.C	20M	novseq 6000	PRJNA1052781	SAMN38845147	3300071235	WGAX	Soil	OANPS	p__Acidobacteriota;c__Vicinamibacteria;o__Vicinamibacterales;f__UBA2999	present	FALSE	LQ	absent	present	absent	45	26	0.14	110	1.4	22000	0.65
EnvBac_Soil_WGAX_D10_scBac_plate.C	20M	novseq 6000	PRJNA1052782	SAMN38845253	3300071236	WGAX	Soil	OANPT	unassigned	absent	FALSE	LQ	absent	absent	absent	15	12	0	40	0.51	36000	0.66
EnvBac_Soil_WGAX_E10_scBac_plate.C	20M	novseq 6000	PRJNA1052783	SAMN38845184	3300071291	WGAX	Soil	OANPU	unassigned	present	FALSE	LQ	absent	present	absent	15	6.5	0.04	42	0.35	13000	0.64
EnvBac_Soil_WGAX_F10_scBac_plate.C	20M	novseq 6000	PRJNA1052784	SAMN38845244	3300071237	WGAX	Soil	OANPW	p__Actinobacteriota;c__Thermoleophilia;o__Gaiellales;f__Gaiellaceae	absent	FALSE	LQ	absent	absent	absent	85	33	0.04	65	1.6	65000	0.68
EnvBac_Soil_WGAX_C11_scBac_plate.C	20M	novseq 6000	PRJNA1052785	SAMN38845164	3300071293	WGAX	Soil	OANSB	p__Bacillota;c__Bacilli;o__Lactobacillales;f__Streptococcaceae	absent	FALSE	LQ	absent	present	absent	5	17	0	33	0.39	19000	0.4
EnvBac_Soil_WGAX_D11_scBac_plate.C	20M	novseq 6000	PRJNA1052786	SAMN38845214	3300071294	WGAX	Soil	OANSC	unassigned	absent	FALSE	LQ	absent	present	absent	0	4.6	0.01	15	0.16	14000	0.62
EnvBac_Water_edMDA_A04_scBac_plate.A	20M	novseq 6000	PRJNA1052822	SAMN38845250	3300071190	MDA	Water	OANSP	p__Bacteroidota;c__Bacteroidia;o__Flavobacteriales;f__Flavobacteriaceae	absent	TRUE	LQ	absent	absent	absent	50	36	0.06	99	0.72	9800	0.38
EnvBac_Water_edMDA_B04_scBac_plate.A	20M	novseq 6000	PRJNA1052823	SAMN38845158	3300071292	MDA	Water	OANSS	p__Bacteroidota;c__Bacteroidia;o__Flavobacteriales;f__Flavobacteriaceae	present	TRUE	LQ	absent	absent	absent	40	24	0.18	83	0.7	12000	0.38
EnvBac_Water_edMDA_C04_scBac_plate.A	20M	novseq 6000	PRJNA1052824	SAMN38845226	3300071191	MDA	Water	OANST	p__Proteobacteria;c__Gammaproteobacteria;o__Chromatiales;f__Sedimenticolaceae	present	TRUE	LQ	absent	absent	present	60	38	0.23	78	0.76	14000	0.47
EnvBac_Water_edMDA_D04_scBac_plate.A	20M	novseq 6000	PRJNA1052825	SAMN38845217	3300071192	MDA	Water	OANSU	p__Bacteroidota;c__Rhodothermia;o__Balneolales;f__Balneolaceae	present	TRUE	LQ	absent	absent	present	50	37	0.02	98	1.1	16000	0.41
EnvBac_Water_edMDA_F04_scBac_plate.A	20M	novseq 6000	PRJNA1052826	SAMN38845193	3300071193	MDA	Water	OANSX	p__Proteobacteria;c__Gammaproteobacteria;o__Pseudomonadales;f__Litoricolaceae	absent	TRUE	LQ	absent	present	absent	40	23	2.4	55	0.58	14000	0.5
EnvBac_Water_edMDA_G04_scBac_plate.A	20M	novseq 6000	PRJNA1052827	SAMN38845227	3300071280	MDA	Water	OANSY	p__Proteobacteria;c__Gammaproteobacteria;o__Burkholderiales;f__Methylophilaceae	present	TRUE	LQ	absent	absent	absent	65	29	0.01	36	0.39	19000	0.35
EnvBac_Water_edMDA_H04_scBac_plate.A	20M	novseq 6000	PRJNA1052828	SAMN38845177	3300071281	MDA	Water	OANSZ	p__Proteobacteria;c__Gammaproteobacteria;o__Burkholderiales;f__Methylophilaceae	present	TRUE	LQ	absent	absent	absent	45	31	0.27	49	0.44	14000	0.34
EnvBac_Water_edMDA_A05_scBac_plate.A	20M	novseq 6000	PRJNA1052829	SAMN38845252	3300071194	MDA	Water	OANTA	p__Bacteroidota;c__Bacteroidia;o__Flavobacteriales;f__CAIKAF01	present	TRUE	LQ	absent	absent	absent	30	16	0.05	72	0.53	8900	0.45
EnvBac_Water_edMDA_C05_scBac_plate.A	20M	novseq 6000	PRJNA1052830	SAMN38845167	3300071195	MDA	Water	OANTC	p__Proteobacteria;c__Alphaproteobacteria;o__Puniceispirillales;f__UBA1172	present	TRUE	LQ	absent	present	absent	65	44	0.01	100	0.97	15000	0.47
EnvBac_Water_edMDA_E05_scBac_plate.A	20M	novseq 6000	PRJNA1052831	SAMN38845228	3300071196	MDA	Water	OANTH	p__Bacteroidota;c__Bacteroidia;o__Flavobacteriales;f__Schleiferiaceae	absent	TRUE	LQ	absent	absent	present	35	23	0.03	75	0.65	12000	0.46
EnvBac_Water_edMDA_F05_scBac_plate.A	20M	novseq 6000	PRJNA1052832	SAMN38845246	3300071238	MDA	Water	OANTN	p__Proteobacteria;c__Gammaproteobacteria;o__Pseudomonadales;f__Litoricolaceae	present	TRUE	LQ	absent	present	absent	20	30	0.01	91	0.66	9400	0.5
EnvBac_Water_edMDA_G05_scBac_plate.A	20M	novseq 6000	PRJNA1052833	SAMN38845165	3300071197	MDA	Water	OANTO	unassigned	absent	TRUE	LQ	absent	present	absent	20	11	0.01	60	0.41	8700	0.58
EnvBac_Water_edMDA_H05_scBac_plate.A	20M	novseq 6000	PRJNA1052834	SAMN38845206	3300071239	MDA	Water	OANTP	p__Bacteroidota;c__Bacteroidia;o__Flavobacteriales;f__Schleiferiaceae	absent	TRUE	LQ	absent	absent	absent	45	24	1.8	58	0.6	13000	0.45
EnvBac_Water_edMDA_A06_scBac_plate.A	20M	novseq 6000	PRJNA1052835	SAMN38845236	3300071181	MDA	Water	OANTS	p__Proteobacteria;c__Alphaproteobacteria;o__Pelagibacterales;f__Pelagibacteraceae	present	TRUE	MQ	absent	absent	absent	70	75	0.43	47	0.93	34000	0.3
EnvBac_Water_edMDA_B06_scBac_plate.A	20M	novseq 6000	PRJNA1052836	SAMN38845216	3300071182	MDA	Water	OANTT	p__Bacteroidota;c__Bacteroidia;o__Flavobacteriales;f__Flavobacteriaceae	absent	TRUE	LQ	absent	absent	absent	65	22	0.07	65	0.43	9000	0.44
EnvBac_Water_edMDA_C06_scBac_plate.A	20M	novseq 6000	PRJNA1052837	SAMN38845207	3300071183	MDA	Water	OANTU	p__Proteobacteria;c__Gammaproteobacteria;o__Enterobacterales;f__Alteromonadaceae	absent	TRUE	LQ	absent	absent	absent	40	23	1	92	0.64	8800	0.4
EnvBac_Water_edMDA_E06_scBac_plate.A	20M	novseq 6000	PRJNA1052838	SAMN38845218	3300071184	MDA	Water	OANTX	p__Bacteroidota;c__Bacteroidia;o__Flavobacteriales;f__Flavobacteriaceae	absent	TRUE	LQ	absent	absent	absent	50	30	2	88	0.58	9000	0.4
EnvBac_Water_edMDA_F06_scBac_plate.A	20M	novseq 6000	PRJNA1052839	SAMN38845150	3300071185	MDA	Water	OANTY	p__Bacteroidota;c__Bacteroidia;o__Flavobacteriales;f__Flavobacteriaceae	present	TRUE	LQ	absent	present	present	45	41	1.6	99	0.83	12000	0.39
EnvBac_Water_edMDA_G06_scBac_plate.A	20M	novseq 6000	PRJNA1052840	SAMN38845248	3300071186	MDA	Water	OANTZ	unassigned	present	TRUE	LQ	absent	absent	absent	20	11	0	39	0.39	13000	0.61
EnvBac_Water_edMDA_H06_scBac_plate.A	20M	novseq 6000	PRJNA1052841	SAMN38845235	3300071187	MDA	Water	OANUA	p__Proteobacteria;c__Alphaproteobacteria;o__Pelagibacterales;f__Pelagibacteraceae	absent	TRUE	MQ	present	absent	absent	90	68	1.2	74	0.96	22000	0.29
EnvBac_Soil_edMDA_A08_scBac_plate.A	20M	novseq 6000	PRJNA1052842	SAMN38845139	3300071188	MDA	Soil	OANUB	p__Acidobacteriota;c__Vicinamibacteria;o__Vicinamibacterales;f__UBA2999	present	TRUE	MQ	absent	present	absent	70	52	0.62	140	2.6	40000	0.63
EnvBac_Soil_edMDA_B08_scBac_plate.A	20M	novseq 6000	PRJNA1052843	SAMN38845188	3300071189	MDA	Soil	OANUC	p__Proteobacteria;c__Alphaproteobacteria;o__Dongiales;f__Dongiaceae	present	TRUE	LQ	absent	present	absent	75	19	0.08	81	1.1	26000	0.64
EnvBac_Soil_edMDA_D08_scBac_plate.A	20M	novseq 6000	PRJNA1052844	SAMN38845222	3300071240	MDA	Soil	OANUH	p__Proteobacteria;c__Gammaproteobacteria;o__Burkholderiales;f__UKL13-2	present	TRUE	LQ	absent	absent	absent	25	12	0	48	0.59	29000	0.65
EnvBac_Soil_edMDA_E08_scBac_plate.A	20M	novseq 6000	PRJNA1052845	SAMN38845209	3300071241	MDA	Soil	OANUN	unassigned	present	TRUE	LQ	absent	absent	absent	0	7.6	0	34	0.37	18000	0.42
EnvBac_Soil_edMDA_F08_scBac_plate.A	20M	novseq 6000	PRJNA1052846	SAMN38845239	3300071242	MDA	Soil	OANUO	p__Proteobacteria;c__Alphaproteobacteria;o__Sphingomonadales;f__Sphingomonadaceae	present	TRUE	LQ	absent	present	present	80	37	0.32	84	1.4	43000	0.66
EnvBac_Soil_edMDA_B09_scBac_plate.A	20M	novseq 6000	PRJNA1052847	SAMN38845143	3300071198	MDA	Soil	OANUW	p__Gemmatimonadota;c__Gemmatimonadetes;o__Gemmatimonadales;f__Gemmatimonadaceae	present	TRUE	MQ	absent	present	absent	80	60	5	81	2.5	67000	0.61
EnvBac_Soil_edMDA_C09_scBac_plate.A	20M	novseq 6000	PRJNA1052848	SAMN38845173	3300071199	MDA	Soil	OANUX	unassigned	absent	TRUE	LQ	absent	absent	absent	25	7	0.02	25	0.22	14000	0.65
EnvBac_Soil_edMDA_D09_scBac_plate.A	20M	novseq 6000	PRJNA1052849	SAMN38845142	3300071200	MDA	Soil	OANUY	p__Proteobacteria;c__Gammaproteobacteria;o__Burkholderiales;f__SG8-39	present	TRUE	LQ	absent	absent	absent	75	24	0.05	87	1.2	35000	0.65
EnvBac_Soil_edMDA_E09_scBac_plate.A	20M	novseq 6000	PRJNA1052850	SAMN38845240	3300071201	MDA	Soil	OANUZ	unassigned	absent	TRUE	LQ	absent	present	absent	15	8.2	0	22	0.22	15000	0.65
EnvBac_Soil_edMDA_F09_scBac_plate.A	20M	novseq 6000	PRJNA1052787	SAMN38845154	3300071243	MDA	Soil	OANWA	p__Bacteroidota;c__Bacteroidia;o__NS11-12g;f__UKL13-3	absent	TRUE	LQ	absent	absent	present	15	13	0.24	62	0.53	12000	0.47
EnvBac_Soil_edMDA_G09_scBac_plate.A	20M	novseq 6000	PRJNA1052788	SAMN38845229	3300071244	MDA	Soil	OANWB	p__Bdellovibrionota;c__Bdellovibrionia;o__Bdellovibrionales;f__Bdellovibrionaceae	absent	TRUE	LQ	absent	absent	absent	5	15	0.27	56	0.33	7600	0.44

## Sheet: Supplementary_Table_S8
Supplementary Table S8: Common contaminant search strings.
Meiothermus_silvanus
Providencia_rettgeri
Homo_sapiens
Cutibacterium_acnes
Mammaliicoccus_sciuri
Acinetobacter_haemolyticus
Alcaligenes_faecalis
Burkholderia_contaminans
Alcaligenes_ammonioxydans
Corynebacterium_glutamicum
Rothia_dentocariosa
Paenibacillus_lentus
Mesorhizobium_terrae
Propionibacterium_acnes
Jeotgalibaca_ciconiae
Stenotrophomonas_maltophilia
Human
Oligella_ureolytica
Actinomyces_oris
Bacillus_cereus
Brevundimonas_naejangsanensis
Escherichia_coli
Eukaryotic_synthetic_construct
Globicatella_sulfidifaciens
Granulicatella_adiacens
Haemophilus_parainfluenzae
Jeotgalibaca_arthritidis
Meiothermus_ruber
Pan_troglodytes
Micrococcus_luteus
Bradyrhizobium_
Pseudomonas_
Staphylococcus_
Corynebacterium_
Malassezia_
Acinetobacter_
Cutibacterium_
Rothia_
Paenibacillus_
Streptococcus_
Thermus_
